# Supplementary material for: A Tale of Tails: Dissecting the Enhancing Effect of Tailed Primers in Real-Time PCR
Source: PLoS One. 2016 Oct 10;11(10):e0164463. doi: 10.1371/journal.pone.0164463 (PMC5056738; doi:10.1371/journal.pone.0164463)
Supplement: S1 File — An FMDV reference panel (n = 50) was tested in triplicate with the panFMDV-5UTR and panFMDV-3D RT-qPCR assays using both non-tailed and tailed primer sets (sheets 1–3). The raw fluorescence data of each reaction were modelled using a nonlinear sigmoidal model (sheet 4) or the CM3 model (sheet 5). (XLSX) [file pone.0164463.s001.xlsx]

## Sheet: fluorescence data - replicate 1
Cycles	Asia1/MAY/34/95_5UTR/n.1	O/HKN/15/90_5UTR/n.1	Asia1/MAY/34/95_5UTR/f.1	O/HKN/15/90_5UTR/f.1	Asia1/MAY/34/95_3D/n.1	O/HKN/15/90_3D/n.1	Asia1/MAY/34/95_3D/f.1	O/HKN/15/90_3D/f.1	SAT2/ZIM/9/89_5UTR/n.1	O/TUR/2/92_5UTR/n.1	C/SRL/1/84_5UTR/n.1	SAT2/ZIM/9/89_5UTR/f.1	O/TUR/2/92_5UTR/f.1	C/SRL/1/84_5UTR/f.1	SAT2/ZIM/9/89_3D/n.1	O/TUR/2/92_3D/n.1	C/SRL/1/84_3D/n.1	SAT2/ZIM/9/89_3D/f.1	O/TUR/2/92_3D/f.1	C/SRL/1/84_3D/f.1	C/BAN/2/92_5UTR/n.1	O/HKN/1/92_5UTR/n.1	C/SAU/1/84_5UTR/n.1	C/BAN/2/92_5UTR/f.1	O/HKN/1/92_5UTR/f.1	C/SAU/1/84_5UTR/f.1	C/BAN/2/92_3D/n.1	O/HKN/1/92_3D/n.1	C/SAU/1/84_3D/n.1	C/BAN/2/92_3D/f.1	O/HKN/1/92_3D/f.1	C/SAU/1/84_3D/f.1	SAT2/NYE/29/90_5UTR/n.1	Asia1/CAM/2/91_5UTR/n.1	A/SEN/10/97_5UTR/n.1	SAT2/NYE/29/90_5UTR/f.1	Asia1/CAM/2/91_5UTR/f.1	A/SEN/10/97_5UTR/f.1	SAT2/NYE/29/90_3D/n.1	Asia1/CAM/2/91_3D/n.1	A/SEN/10/97_3D/n.1	SAT2/NYE/29/90_3D/f.1	Asia1/CAM/2/91_3D/f.1	A/SEN/10/97_3D/f.1	C/PHI/11/89_5UTR/n.1	C/BHU/2/91_5UTR/n.1	O/SAU/12/94_5UTR/n.1	C/PHI/11/89_5UTR/f.1	C/BHU/2/91_5UTR/f.1
1	29.5909	30.285	28.6417	28.8875	30.0185	31.3974	30.4419	27.9476	29.5964	29.4898	28.9945	28.6249	29.2278	28.4576	27.8932	30.2141	28.879	30.2547	30.5596	28.9267	27.9754	29.2974	28.9907	30.2622	29.4287	29.5137	30.0986	28.3736	29.4066	30.9722	31.0164	27.4203	27.8786	28.6463	28.2355	30.3755	30.1238	28.7832	28.9403	29.3758	30.8297	29.9876	24.62	26.9457	28.1604	30.1464	28.7827	30.764	27.219
2	29.4078	30.138	28.5866	28.7482	29.9332	31.1162	30.4121	27.9869	29.4383	29.4767	28.8493	28.4126	29.1029	28.3476	27.8248	29.9441	28.778	30.0422	30.3045	28.8968	27.9309	29.2844	28.9486	29.9361	29.3459	29.6669	30.0156	28.3611	29.3058	30.806	30.8422	27.1701	27.7373	28.4804	28.2964	30.0342	30.0405	28.7288	28.8995	29.3485	30.7573	29.7146	24.593	26.8146	28.0179	30.1331	28.7551	30.736	27.1646
3	29.5646	30.1395	28.5174	28.7636	29.9487	31.2211	30.4474	27.9057	29.5219	29.4636	28.8512	28.3857	29.3139	28.3767	27.7845	30.1161	28.8534	30.0901	30.3072	28.7987	28.063	29.4089	29.0969	29.8802	29.4305	29.6676	30.1555	28.3485	29.3367	30.8381	31.0209	27.226	27.725	28.7434	28.4308	30.1491	30.167	28.7299	29.0264	29.4351	30.817	29.7014	24.5821	26.8878	28.038	30.1969	28.8758	30.6936	27.2654
4	29.4696	30.1232	28.4594	28.8325	29.9476	31.2647	30.4609	27.9352	29.6477	29.5227	29.011	28.4553	29.2289	28.4032	27.8108	30.0296	28.8662	30.0116	30.3689	28.8626	28.0433	29.3608	29.1391	29.9645	29.5552	29.7777	30.141	28.4179	29.3497	30.8822	30.9064	27.2211	27.7534	28.8021	28.414	30.2338	30.2363	28.7983	29.0393	29.4909	30.8893	29.8521	24.7054	26.9338	28.1479	30.2258	28.9628	30.736	27.3057
5	29.5923	30.2696	28.6132	28.8868	30.003	31.2474	30.5415	27.9542	29.5025	29.5216	28.9068	28.4538	29.2546	28.4014	27.9213	30.1128	28.8502	29.9644	30.3521	28.8978	28.1081	29.4361	29.1816	29.9337	29.5109	29.8305	30.2079	28.4589	29.3334	30.9566	30.9534	27.257	27.7863	28.8933	28.5893	30.2455	30.3034	28.8378	28.9673	29.5314	30.8136	29.8661	24.6597	26.9019	28.2785	30.3017	29.0505	30.8483	27.4457
6	29.5548	30.2184	28.5644	28.9366	29.9532	31.2108	30.4373	27.9308	29.5604	29.5151	29.0326	28.4618	29.3041	28.4646	27.8312	30.1488	28.8585	30.0189	30.3776	28.8062	28.134	29.4144	29.1458	29.9697	29.5462	29.8516	30.2848	28.5235	29.3123	30.9345	30.9786	27.2679	27.8607	28.9176	28.6564	30.2958	30.3247	28.9564	28.919	29.5391	30.8947	29.8747	24.6702	26.9129	28.1585	30.3259	29.044	30.8271	27.3833
7	29.5426	30.2069	28.5252	28.8836	29.9997	31.3329	30.4731	28.0199	29.5314	29.4877	28.9623	28.5077	29.3353	28.44	27.8902	30.2092	28.9645	30.0835	30.4292	28.8435	28.0247	29.5245	29.2955	30.0156	29.5913	29.8826	30.2742	28.399	29.3155	30.9379	30.966	27.3559	27.8477	28.9667	28.689	30.1567	30.3001	28.9874	29.0619	29.5708	30.9568	29.9544	24.7051	26.8819	28.1941	30.3138	29.0621	30.9311	27.4286
8	29.5614	30.2548	28.5284	28.8447	29.9454	31.2325	30.5577	27.8853	29.5025	29.4451	28.9068	28.3968	29.3666	28.5126	27.9073	30.1128	28.8796	29.995	30.4326	28.949	28.1402	29.543	29.2255	29.9053	29.5527	29.9413	30.3333	28.5583	29.3773	31.048	31.0816	27.257	27.8346	28.924	28.6334	30.2028	30.3733	28.9767	29.0791	29.5599	30.9455	29.8966	24.7399	26.8678	28.2298	30.3789	29.1542	30.9489	27.4598
9	29.5764	30.2721	28.5868	28.9035	29.9919	31.2959	30.5401	27.9631	29.6774	29.5521	28.9517	28.4409	29.4542	28.4316	27.9086	30.1453	28.9833	30.0263	30.4315	28.994	28.1679	29.5889	29.2856	29.9944	29.5428	29.8768	30.3944	28.4462	29.335	31.0505	30.9854	27.2823	27.894	29.0456	28.7956	30.1783	30.3505	29.0495	29.0823	29.5631	30.9642	29.9889	24.7462	26.9096	28.1597	30.3333	29.2144	30.9682	27.4177
10	29.6119	30.3343	28.5756	28.906	30.0806	31.283	30.6593	28.0072	29.7155	29.6485	29.1319	28.5441	29.4841	28.6011	27.9399	30.1898	29.1046	30.0762	30.5494	28.9341	28.175	29.5627	29.4062	29.9394	29.6142	29.9335	30.6045	28.563	29.3383	31.145	31.0702	27.3771	27.9015	28.9892	28.7553	30.2799	30.4075	29.1071	29.0705	29.5511	30.9514	29.9929	24.6761	26.8857	28.1673	30.3991	29.2181	30.9407	27.4075
11	29.7399	30.3248	28.6229	28.9252	30.1727	31.3335	30.6635	28.0431	29.7191	29.5609	29.0924	28.4346	29.4477	28.5367	27.9024	30.2099	29.3152	30.0962	30.5537	29.1242	28.2099	29.6894	29.5578	30.002	29.6479	30.0366	30.7365	28.5678	29.4311	31.2115	31.0588	27.3953	27.8717	29.1771	28.7598	30.2572	30.4278	29.1543	29.2576	29.5707	31.1482	30.074	24.7086	27.0229	28.1698	30.4194	29.3266	30.9038	27.5246
12	29.7092	30.337	28.6209	28.9366	30.3418	31.2701	30.6971	28.1029	29.6409	29.6682	29.2089	28.4475	29.5699	28.548	28.041	30.2628	29.6075	30.1872	30.5867	29.2837	28.3749	29.6891	29.6291	30.0265	29.7134	30.0731	31.0649	28.6513	29.5902	31.3917	31.1068	27.4548	27.909	29.1013	28.7739	30.2673	30.4644	29.0952	29.3938	29.5107	31.1732	30.2258	24.6381	26.964	28.1748	30.4494	29.5182	30.8846	27.623
13	29.8692	30.2404	28.7549	28.9156	30.8256	31.4122	31.0436	28.1716	29.677	29.7657	29.3916	28.4394	29.69	28.8611	28.2292	30.1999	30.4523	30.3773	30.5435	29.7293	28.4899	29.8323	29.8559	30.2053	29.7218	30.2346	31.7863	28.8141	29.8606	31.8724	31.257	27.6074	27.8947	29.1368	28.8678	30.3042	30.5995	29.1863	29.7652	29.6036	31.1525	30.492	24.7164	27.1161	28.2417	30.4865	29.7471	30.9654	27.6425
14	30.1838	30.4827	28.8726	28.8639	31.6077	31.6245	31.3421	28.145	29.6349	29.9703	29.8672	28.4728	29.8061	29.0463	28.5838	30.3182	31.8239	30.7194	30.5494	30.5046	28.9787	29.7613	30.2564	30.4796	29.7398	30.4047	32.9887	29.1738	30.3777	32.7464	31.4391	27.9723	27.966	29.1884	28.8435	30.2656	30.5474	29.1766	30.538	29.7646	31.3182	30.8791	24.7403	27.09	28.2648	30.6155	30.1822	30.9407	27.7321
15	30.6422	30.6264	29.3631	28.9578	33.0881	31.9766	32.377	28.3612	29.7737	30.3941	30.7597	28.525	30.2082	29.5152	29.1674	30.3568	34.4224	31.3577	30.6563	32.0516	29.744	30.0157	31.0877	30.8453	29.8892	30.7891	35.1197	29.8797	31.3104	34.3136	31.931	28.5939	27.9914	29.2287	28.8531	30.2614	30.7115	29.2141	31.8204	29.6321	31.6074	31.7911	24.8128	27.3375	28.4368	30.9349	30.9489	31.1237	27.9955
16	31.6176	30.9393	30.0852	29.1838	35.4791	32.7047	34.0531	28.4864	29.8733	31.1313	32.0988	28.5124	30.8947	30.587	30.1202	30.3291	38.5078	32.5381	30.8681	35.0243	31.2575	30.3996	32.3931	31.8693	30.0712	31.6068	38.6173	30.9316	33.0678	37.318	32.847	29.8395	28.0596	29.3536	28.9285	30.3763	30.8237	29.215	33.9584	29.7186	32.1067	33.4728	24.9625	27.6489	28.5054	31.3538	32.4181	31.1674	28.2794
17	33.3359	31.4167	31.4599	29.4531	39.6064	34.0597	37.2596	28.8813	30.0027	32.5282	34.706	28.6567	32.0463	32.3576	31.6774	30.4886	43.985	34.7929	31.1269	40.2696	33.8476	30.768	34.8895	33.5794	30.3112	32.8167	43.7999	32.9949	36.0154	42.5572	34.3898	32.3227	27.9784	29.4926	28.9446	30.2933	30.9528	29.1617	37.4868	29.7208	32.9904	36.7473	25.137	28.0901	28.7977	32.2989	35.1515	31.2855	28.9728
18	36.4895	32.3229	34.2455	29.9881	45.2794	36.4053	42.7377	29.8331	30.1184	34.9807	38.9994	28.7295	34.2161	35.6123	34.3229	30.746	50.8742	38.9122	31.5962	47.9504	38.0757	31.7474	38.9639	36.5784	31.0092	35.3936	50.8216	36.2897	40.5085	50.9423	37.6788	36.6105	27.9982	29.8625	28.9905	30.3369	31.1768	29.2738	42.8789	29.8215	34.7654	42.3078	25.5757	29.0822	29.3863	33.8764	39.4519	31.7607	30.2302
19	41.1625	33.9261	38.9743	31.0273	52.2552	40.1081	51.0249	31.5835	30.7903	38.8917	44.892	28.855	38.0859	41.2829	38.3744	31.1301	58.3049	45.6601	32.6397	57.6121	43.9972	33.2588	44.8234	42.0605	32.2095	39.919	58.556	41.0843	46.5668	61.9483	43.1869	43.5019	28.0231	30.5331	29.0163	30.3353	31.6525	29.3693	49.7854	30.0902	37.6152	51.0163	26.4828	31.3064	30.3722	36.6598	45.6029	32.4079	32.4747
20	47.8861	36.5957	46.6678	33.1897	59.9628	45.3785	61.1385	34.9587	31.4319	44.7297	52.5693	29.223	44.6528	49.9238	43.7775	31.5834	65.6097	55.6627	34.3767	66.865	51.4718	35.8085	52.0803	50.7203	34.3837	47.4731	66.6426	47.5757	54.063	73.191	51.6098	52.8397	28.0845	31.7105	29.0131	31.4448	32.6708	29.3105	57.4448	30.443	42.2646	61.7449	28.1037	35.0689	32.1906	41.0019	53.524	33.8439	36.5247
21	55.7125	40.7685	57.2877	36.8896	67.2988	52.2447	70.935	40.6194	32.8469	52.1089	60.9493	29.9036	54.2881	60.785	50.3478	32.3467	72.4139	66.4396	37.5905	75.2549	59.4002	39.3121	60.1557	61.8343	38.1943	58.1708	74.4159	54.9631	62.0377	83.295	62.6649	62.5385	28.1662	33.6359	29.0544	30.9254	34.3544	29.3058	65.275	30.9358	48.6847	72.5058	30.9151	41.2939	35.0633	46.75	62.1827	36.481	43.2703
22	64.0342	46.0347	69.59	43.1546	74.3885	59.3492	79.6678	48.7133	35.1067	60.2376	69.0265	31.1766	66.1203	72.9289	57.7171	33.6756	78.9267	76.5025	43.2429	82.787	67.4274	43.7572	68.017	74.1311	44.6218	70.9063	81.985	62.6947	69.7711	92.2296	73.897	71.575	28.2857	36.4727	29.1476	31.0006	37.474	29.5043	72.6139	31.6937	56.4672	81.9332	35.8014	50.1794	39.0474	53.7616	70.5067	41.0544	52.8888
23	72.2605	52.0074	81.7769	52.5341	81.1027	66.5524	87.631	57.7089	37.9543	68.3754	76.8308	33.5691	78.815	84.5747	64.9436	35.5415	85.0888	85.5367	51.8609	89.5948	74.9864	48.5126	75.5615	86.3164	54.1569	83.9339	88.728	69.8317	77.0581	99.9434	83.6758	79.4705	28.6139	40.0561	29.3025	31.1244	43.0145	29.555	79.5892	32.9141	64.7118	90.4012	43.0272	59.6864	43.7104	61.0369	78.4823	48.6677	64.3344
24	79.8169	58.4971	93.0438	63.9327	87.2846	73.4211	94.7155	65.7206	41.4423	75.9699	84.0904	37.7709	90.9915	94.9825	71.7869	38.4309	90.7518	92.9352	62.445	95.4922	81.8626	53.718	82.5766	97.3367	65.9354	96.0919	94.9899	76.6953	83.7289	106.064	92.3171	86.0814	28.8942	44.191	29.4593	31.5228	51.8262	29.7335	86.1336	34.6543	72.6866	97.6826	51.7079	68.6669	48.9936	68.4852	86.1322	59.2915	76.0943
25	86.869	64.9413	103.017	76.2012	93.1418	79.9012	100.986	73.2362	45.2318	83.1324	90.6029	44.7217	101.792	104.472	78.1464	42.3538	95.9472	99.2838	73.3546	100.56	88.2805	59.073	89.1721	107.29	78.2096	106.751	100.762	83.0457	89.9046	111.385	99.5165	91.6128	29.4524	48.9556	29.6571	32.069	63.3049	29.9607	92.0245	37.3623	80.3658	103.967	60.5898	76.5705	54.4854	75.4376	92.6846	71.8545	87.192
26	93.1222	71.1052	111.333	87.9061	98.5264	85.8928	106.313	79.7863	49.1289	89.6533	96.5252	53.5695	111.539	112.487	83.9921	47.6729	100.544	104.44	82.9291	105.075	93.8178	64.3922	94.9727	115.965	89.9407	115.873	105.766	88.7079	95.5659	115.607	105.543	96.0922	30.0881	53.7819	29.8844	33.2604	76.0443	30.5374	97.2207	41.1603	87.4163	108.884	68.3696	83.5748	60.0448	82.0747	98.6133	84.8279	97.0003
27	98.9629	76.9257	118.623	98.3346	103.507	91.6086	111.137	85.5427	53.359	95.567	101.286	63.0643	119.458	118.921	89.1982	54.0554	104.787	108.861	91.1453	108.827	98.9115	69.637	100.247	122.853	100.585	123.391	110.389	93.8475	100.467	119.351	110.511	100.155	30.8234	58.8755	30.0837	35.2787	88.526	31.3926	102.192	46.1224	94.1198	113.095	74.7848	89.2981	65.5288	88.026	103.905	97.0295	105.509
28	103.893	82.4009	124.243	107.658	107.806	96.8374	115.082	90.4365	57.3458	100.595	105.516	72.1011	126.238	124.323	93.8317	61.2428	108.439	112.589	98.0308	112.242	103.077	74.3797	104.449	128.842	109.991	129.753	114.235	98.4755	104.912	122.172	114.772	103.324	31.7987	63.7477	30.3985	38.929	100.079	33.1882	106.487	52.2068	100.207	116.933	80.2043	94.3023	70.581	93.6134	108.377	107.957	112.793
29	108.381	87.425	128.768	115.476	111.738	101.756	118.359	95.126	61.2766	104.904	109.394	80.4934	131.296	128.833	98.0647	68.4825	111.774	115.65	103.57	114.925	106.76	78.8557	108.256	133.622	117.922	134.943	117.574	102.688	108.817	124.831	117.991	106.025	32.7105	68.4888	30.731	44.908	110.29	36.2447	110.192	58.9563	105.657	119.7	84.366	98.1411	75.2874	98.5884	112.335	117.498	118.685
30	112.12	91.6635	132.312	122.134	115.25	106.241	121.229	99.0399	64.933	108.477	112.457	87.9365	135.694	132.177	101.731	75.4576	114.729	118.27	108.075	117.015	109.774	82.87	111.472	137.392	124.735	138.569	120.568	106.204	111.998	126.908	121.03	108.188	33.7871	72.8527	31.0506	52.487	118.867	40.8943	113.568	65.9759	110.374	122.353	87.975	101.868	79.6526	102.852	115.465	125.479	123.394
31	115.158	95.6119	135.063	127.049	118.227	110.272	123.649	102.474	68.3158	111.868	115.121	94.9714	139.224	134.97	105.029	82.0871	116.836	120.433	111.937	119.029	112.489	86.4748	114.302	140.52	130.065	141.653	122.946	109.313	115.016	128.495	123.339	110.369	34.8519	76.6677	31.4336	60.1654	126.4	47.1533	116.318	72.6796	114.569	124.364	91.0595	104.638	83.3127	106.464	118.317	132.338	127.3
32	117.914	98.8948	137.459	131.305	120.614	113.914	125.408	105.586	71.4449	114.465	117.283	100.919	142.067	137.145	107.636	88.1016	118.819	122.316	115.154	120.596	114.703	89.7276	116.428	142.854	134.426	144.215	125.248	112.07	117.446	129.997	125.282	111.733	35.9489	80.3523	31.7585	67.3945	132.3	53.6532	118.493	79.104	118.456	125.98	93.452	107.167	86.5697	109.629	120.392	137.756	130.135
33	120.387	101.911	138.995	134.528	122.869	117.137	127.067	108.391	73.9992	116.869	119.316	106.235	144.166	138.769	110.185	93.5772	120.602	123.836	117.709	121.953	116.657	92.7013	118.66	144.672	137.921	146.004	126.88	114.36	119.529	131.257	126.871	113.028	37.0089	83.5571	32.1802	74.0646	137.062	60.1304	120.626	84.9045	121.703	127.179	95.7264	109.175	89.8565	112.405	122.607	142.224	132.736
34	122.288	104.58	140.61	137.345	124.416	120.06	128.335	110.774	76.6236	118.679	121.047	110.575	145.606	139.981	112.34	98.5973	121.774	125.088	120.083	122.783	118.402	95.2	120.269	146.107	140.504	147.482	128.356	116.118	121.091	132.086	128.234	114.049	37.9428	86.5001	32.5632	80.1405	141.121	65.9237	122.014	90.2644	124.249	128.242	97.6809	110.78	92.36	114.715	124.218	145.577	134.297
35	124.141	106.835	141.672	139.466	125.664	122.66	129.421	112.5	78.9823	120.636	122.55	114.509	147.196	141.277	113.991	102.945	122.732	126.407	121.812	123.791	119.852	97.7058	121.913	147.464	142.782	148.685	129.657	117.668	122.515	132.859	129.307	114.924	39.0656	89.4172	32.8641	85.793	144.357	71.1548	123.394	94.8657	126.516	129.271	98.995	112.13	95.016	116.945	125.944	148.574	135.957
36	125.724	109.058	142.57	141.006	126.833	124.981	130.29	114.466	80.8331	121.992	123.82	117.869	148.069	141.952	115.495	106.922	123.501	127.347	123.401	124.333	121.085	99.7254	123.311	148.451	144.658	149.451	130.394	118.937	123.764	133.425	130.196	115.877	39.9511	91.8756	33.3789	90.6601	146.461	76.0149	124.248	99.3512	128.338	129.733	100.285	113.34	97.1686	118.918	127.031	150.58	137.223
37	126.983	110.765	143.062	142.464	127.596	126.759	130.865	115.801	82.7901	123.53	124.903	120.674	149.093	142.381	116.72	110.062	124.172	127.983	124.643	124.946	122.484	101.627	124.552	149.417	145.773	150.397	131.179	120.012	124.564	134.262	130.877	116.345	40.7682	93.9764	33.7984	95.0154	148.379	80.279	125.226	103.008	129.994	130.217	101.316	114.302	98.9414	120.467	128.095	152.221	137.922
38	128.252	112.681	143.741	143.392	128.36	128.304	131.597	117.111	84.6288	124.68	125.948	122.916	149.583	143.119	117.799	113.045	124.613	128.765	126.078	125.527	123.594	103.416	125.784	149.958	147.072	150.924	131.639	120.666	125.311	134.583	131.616	116.941	41.7362	96.0467	34.2251	98.6824	150.073	84.2978	125.701	106.299	131.315	130.89	102.297	114.881	100.78	122.107	129.386	153.56	138.953
39	129.41	114.177	144.212	144.212	128.691	129.879	131.887	118.258	85.9544	125.782	126.83	124.914	150.233	143.471	118.414	115.654	124.862	129.238	127.009	125.948	124.41	105.137	126.619	150.162	147.537	151.554	132.185	121.56	125.867	134.796	132.014	117.461	42.4393	97.924	34.6006	102.072	151.156	87.5712	126.093	109.115	132.035	131.424	102.963	115.571	102.494	123.433	130.128	154.645	139.521
40	130.264	115.505	144.56	144.797	128.908	130.875	132.266	119.201	87.5385	126.553	127.803	126.842	150.491	143.896	119.187	117.785	125.173	129.747	127.531	126.247	125.366	106.478	127.692	150.71	148.703	151.919	132.574	121.974	126.279	135.316	132.42	117.728	43.3285	99.7622	35.001	105.077	152.072	90.7401	126.597	111.515	132.901	131.747	103.717	115.891	103.94	124.444	131.02	155.76	139.87
41	131.205	116.809	145.028	145.289	129.212	131.815	132.516	120.083	88.9002	127.413	128.516	128.313	151.013	144.076	119.701	119.668	125.39	130.204	128.379	126.529	126.103	107.9	128.446	151.001	149.294	152.113	132.897	122.395	126.522	135.548	132.695	118.123	44.0505	101.108	35.4462	107.664	152.688	93.4037	126.959	113.632	133.281	131.726	104.31	116.426	105.225	125.687	131.676	156.438	140.415
42	131.993	118.127	145.204	145.776	129.326	132.569	132.65	120.564	90.1911	128.204	129.214	129.641	151.091	144.141	120.123	121.292	125.155	130.448	128.925	126.56	127.079	109.141	129.26	151.204	149.593	152.459	132.94	122.668	126.687	135.574	132.96	118.274	44.655	102.629	35.8556	110.034	153.582	95.7743	127.073	115.47	133.856	132.188	104.647	116.761	106.411	126.727	132.325	156.851	140.893
43	132.942	119.032	145.358	146.167	129.557	133.149	132.744	121.061	91.2556	128.933	129.835	130.739	151.433	144.445	120.352	122.554	125.485	130.425	129.52	126.704	127.497	110.129	129.864	151.638	150.004	152.795	133.226	122.673	127.102	135.759	133.083	118.356	45.4538	103.856	36.2649	112.133	154.047	97.9964	127.212	116.82	134.016	132.376	104.956	116.861	107.504	127.62	132.994	157.259	141.05
44	133.404	120.169	145.451	146.569	129.499	133.743	132.966	121.511	92.3928	129.711	130.305	131.596	151.584	144.356	120.63	123.522	125.423	131.05	129.916	126.828	127.972	111.325	130.597	151.578	150.336	152.876	133.285	123.083	127.143	136.048	133.287	118.511	46.1515	105.206	36.6783	114.037	154.507	99.7919	127.688	118.339	134.252	132.603	105.276	117.135	108.625	128.373	133.662	157.761	141.381
45	134.103	120.935	145.864	146.682	129.499	134.218	133.089	121.981	93.3628	130.499	130.895	132.236	151.889	144.802	120.816	124.567	125.546	131.223	130.103	127.222	128.658	112.641	131.038	151.747	150.543	153.121	133.545	123.1	127.278	135.927	133.407	118.704	46.7011	106.423	37.0949	115.572	154.782	101.615	127.589	119.385	134.353	132.653	105.672	117.295	109.593	129.4	133.958	158.231	141.513
46	134.642	122.012	145.746	146.862	129.643	134.382	133.162	122.445	94.2692	130.878	131.453	133.352	152.002	144.771	120.953	125.392	125.557	131.188	130.594	127.292	129.357	113.514	131.903	151.788	150.933	153.123	133.647	123.197	127.422	136.216	133.368	118.821	47.2916	107.678	37.4686	117.334	155.162	103.076	127.687	120.306	134.354	132.971	105.859	117.36	110.597	129.967	134.656	158.376	141.69
47	135.089	122.736	146.021	147.009	129.355	134.665	133.288	122.607	95.22	131.427	131.997	133.781	151.912	144.792	120.895	125.905	125.466	131.447	130.606	127.079	129.754	114.454	132.225	152.052	150.858	153.243	133.72	123.124	127.582	136.231	133.525	118.98	47.8882	108.573	37.9078	118.458	155.298	104.417	127.898	121.058	134.56	132.939	106.072	117.672	111.269	130.397	135.027	158.472	141.893
48	135.539	123.514	145.898	147.167	129.528	134.783	133.296	122.918	96.0056	131.891	132.218	134.349	152.136	144.753	121.01	126.42	125.617	131.45	130.92	127.333	130.084	115.368	132.753	152.11	151.235	153.269	133.841	123.255	127.497	136.247	133.643	118.914	48.297	109.493	38.1809	119.633	155.351	105.861	127.953	121.732	134.603	133.064	106.254	117.709	112.036	131.407	135.605	158.787	142.04
49	136.236	124.079	146.052	147.291	129.269	134.946	133.264	123.076	96.8332	132.627	132.792	134.748	152.077	145.015	120.926	126.976	125.647	131.543	131.083	127.199	130.793	116.12	133.208	152.136	151.26	153.377	133.784	123.142	127.438	136.598	133.532	119.224	48.8238	110.554	38.6326	120.703	155.642	107.016	128.162	122.202	134.632	133.003	106.226	117.509	112.902	131.67	135.976	158.885	141.982
50	136.575	124.82	146.155	147.197	129.355	135.006	133.31	123.035	97.419	132.703	133.16	134.778	152.377	144.922	121.079	127.618	125.381	131.649	131.337	127.381	130.967	116.803	133.765	152.099	151.28	153.48	133.842	123.254	127.555	136.384	133.578	119.063	49.27	111.345	38.9942	121.515	155.621	107.916	128.079	122.685	134.662	133.109	106.41	117.586	113.431	132.117	136.199	159.021	142.07
[truncated: 151 more columns]

## Sheet: fluorescence data - replicate 2
Cycles	Asia1/MAY/34/95_5UTR/n.2	O/HKN/15/90_5UTR/n.2	Asia1/MAY/34/95_5UTR/f.2	O/HKN/15/90_5UTR/f.2	Asia1/MAY/34/95_3D/n.2	O/HKN/15/90_3D/n.2	Asia1/MAY/34/95_3D/f.2	O/HKN/15/90_3D/f.2	SAT2/ZIM/9/89_5UTR/n.2	O/TUR/2/92_5UTR/n.2	C/SRL/1/84_5UTR/n.2	SAT2/ZIM/9/89_5UTR/f.2	O/TUR/2/92_5UTR/f.2	C/SRL/1/84_5UTR/f.2	SAT2/ZIM/9/89_3D/n.2	O/TUR/2/92_3D/n.2	C/SRL/1/84_3D/n.2	SAT2/ZIM/9/89_3D/f.2	O/TUR/2/92_3D/f.2	C/SRL/1/84_3D/f.2	C/BAN/2/92_5UTR/n.2	O/HKN/1/92_5UTR/n.2	C/SAU/1/84_5UTR/n.2	C/BAN/2/92_5UTR/f.2	O/HKN/1/92_5UTR/f.2	C/SAU/1/84_5UTR/f.2	C/BAN/2/92_3D/n.2	O/HKN/1/92_3D/n.2	C/SAU/1/84_3D/n.2	C/BAN/2/92_3D/f.2	O/HKN/1/92_3D/f.2	C/SAU/1/84_3D/f.2	SAT2/NYE/29/90_5UTR/n.2	Asia1/CAM/2/91_5UTR/n.2	A/SEN/10/97_5UTR/n.2	SAT2/NYE/29/90_5UTR/f.2	Asia1/CAM/2/91_5UTR/f.2	A/SEN/10/97_5UTR/f.2	SAT2/NYE/29/90_3D/n.2	Asia1/CAM/2/91_3D/n.2	A/SEN/10/97_3D/n.2	SAT2/NYE/29/90_3D/f.2	Asia1/CAM/2/91_3D/f.2	A/SEN/10/97_3D/f.2	C/PHI/11/89_5UTR/n.2	C/BHU/2/91_5UTR/n.2	O/SAU/12/94_5UTR/n.2	C/PHI/11/89_5UTR/f.2	C/BHU/2/91_5UTR/f.2
1	27.0153	27.912	24.8885	27.2635	26.037	27.8963	26.7316	24.0251	26.772	27.115	26.6747	26.453	25.975	24.6439	24.4946	27.1301	25.9987	26.1048	26.0112	24.3886	24.9005	25.5976	25.0993	25.5996	24.8166	25.9335	26.1446	25.0681	25.2869	26.5026	25.6364	23.0453	25.5339	27.3021	24.4512	27.081	26.2273	24.9532	25.6017	25.2439	26.5805	25.427	22.7709	23.7014	25.6096	26.1993	25.6739	26.81	23.8453
2	26.8555	27.6478	24.7025	27.1065	25.9157	27.6879	26.4707	23.8761	26.5894	27.1011	26.5371	26.3601	25.8179	24.7624	24.4026	27.0645	25.8608	26.0904	26.0863	24.2091	24.8235	25.511	25.2238	25.4262	24.8041	25.9479	26.2248	24.9214	25.1768	26.4023	25.4843	22.978	25.3962	27.2595	24.4509	26.8677	26.2023	25.0063	25.6554	25.0969	26.4847	25.3259	22.723	23.6183	25.394	26.243	25.6322	26.9062	23.7921
3	26.9055	27.7393	24.655	27.0215	26.0445	27.6955	26.4913	23.8459	26.6709	27.1511	26.5994	26.3806	25.904	24.7686	24.4216	27.099	25.9779	26.1107	26.0914	24.2601	24.8428	25.6893	25.3401	25.4862	24.8892	25.9419	26.2583	24.9944	25.2654	26.4229	25.489	23.06	25.3399	27.324	24.5531	26.9827	26.2358	25.0782	25.7412	25.2373	26.5468	25.3888	22.771	23.7009	25.4751	26.3945	25.778	26.9407	23.9969
4	26.9481	27.749	24.7471	27.1618	26.0148	27.8171	26.5238	23.8549	26.7024	27.279	26.5551	26.3905	25.94	24.8583	24.5128	27.2419	26.0177	26.1105	26.048	24.268	24.8014	25.8048	25.4498	25.5777	24.9134	25.9901	26.3065	25.0464	25.2234	26.4507	25.5523	23.0537	25.4495	27.4373	24.6092	26.9647	26.2844	25.0364	25.751	25.2087	26.5993	25.3753	22.718	23.5492	25.448	26.4961	25.9306	26.9906	23.9703
5	26.9074	27.822	24.7365	27.1119	25.9498	27.7224	26.4655	23.9062	26.7964	27.0945	26.5857	26.4471	25.9956	24.8349	24.4232	27.1509	25.9652	26.1278	26.0964	24.2867	24.8345	25.8221	25.4664	25.6876	24.995	26.0974	26.4539	24.9823	25.2813	26.5398	25.4796	23.0402	25.4979	27.4836	24.6119	26.9811	26.2873	25.0915	25.7671	25.1713	26.6989	25.4933	22.7961	23.5999	25.4508	26.4554	25.9475	27.0072	24.0128
6	26.8846	27.7876	24.7025	27.1462	26.0379	27.6739	26.5473	23.9086	26.7413	27.2599	26.6895	26.508	25.9894	24.7886	24.5213	27.1989	26.027	26.1914	26.056	24.3217	24.8992	25.9717	25.5415	25.6808	24.975	25.974	26.3693	24.9482	25.301	26.5029	25.4541	22.9459	25.4873	27.6349	24.7695	26.9617	26.3736	25.0325	25.7739	25.2177	26.6367	25.4843	22.7079	23.5862	25.4859	26.5051	26.1074	27.0011	24.0182
7	26.9403	27.786	24.7401	27.1185	25.9544	27.7422	26.5131	23.9354	26.7532	27.2576	26.6737	26.5063	25.9482	24.8128	24.4531	27.2782	25.9277	26.1886	26.0524	24.3325	24.8497	25.94	25.6357	25.6788	24.9992	26.077	26.473	24.9861	25.2432	26.5578	25.4805	22.9561	25.5442	27.676	24.7112	27.0275	26.3853	25.1877	25.759	25.2557	26.7039	25.5244	22.8846	23.5164	25.4973	26.5169	26.0771	27.0809	24.0554
8	26.9287	27.7611	24.8228	27.1348	25.9844	27.7453	26.5621	24.003	26.8473	27.2317	26.7182	26.5496	26.0039	24.8549	24.5086	27.2275	25.9583	26.1915	26.1464	24.2869	24.9736	26.0437	25.68	25.7218	25.1861	26.0799	26.5154	25.0558	25.3426	26.4601	25.4531	23.0389	25.4863	27.7225	24.811	27.0439	26.3883	25.2167	25.8278	25.1109	26.7483	25.4984	22.8265	23.5511	25.4848	26.6364	26.1219	27.0296	24.098
9	27.077	27.8886	24.8385	27.2419	26.0679	27.8309	26.5503	24.0411	26.9569	27.2485	26.7064	26.6051	26.0715	24.739	24.4713	27.2288	25.9329	26.2665	26.074	24.3244	24.9323	26.1617	25.8344	25.6702	25.1224	26.1598	26.5168	24.9778	25.29	26.549	25.4267	22.9966	25.5205	27.6524	24.8139	27.005	26.4424	25.2317	25.8295	25.2205	26.8471	25.5447	22.771	23.3962	25.4734	26.6682	26.2221	27.1938	24.1405
10	27.0097	27.8793	24.8435	27.1269	26.1407	27.7657	26.5414	23.9682	26.9934	27.225	26.6975	26.5828	26.1156	24.8225	24.5027	27.1526	26.035	26.1856	26.1564	24.3645	25.0148	26.1242	25.6877	25.7286	25.1534	26.2163	26.5999	25.023	25.3229	26.5976	25.3729	23.021	25.6183	27.802	24.8748	26.9558	26.4073	25.2233	25.9262	25.2255	26.8105	25.5794	22.8542	23.4847	25.4343	26.5283	26.2833	27.1441	24.2256
11	27.1036	27.971	24.9428	27.1878	26.2017	27.8573	26.5007	23.9706	26.9688	27.3329	26.7182	26.5631	26.0963	24.8811	24.5878	27.2678	26.3186	26.2926	26.0401	24.5122	25.0646	26.2742	25.8735	25.7352	25.173	26.302	26.7652	25.0156	25.3702	26.719	25.3775	23.0389	25.6686	27.8669	24.8942	27.0708	26.5729	25.3084	26.0122	25.178	26.859	25.6137	22.8417	23.4869	25.5001	26.6801	26.3317	27.2602	24.2444
12	27.1734	28.0378	24.94	27.198	26.3482	27.8402	26.697	24.0491	26.9962	27.3732	26.8816	26.6139	26.2386	24.957	24.5982	27.2782	26.6483	26.3907	26.1283	24.6222	25.1072	26.2425	25.8983	25.8396	25.1965	26.3122	26.9857	25.0262	25.4916	26.8454	25.4351	23.0684	25.6506	27.9649	24.9607	27.5785	26.5831	25.4365	26.1279	25.2557	26.9113	25.6828	22.8846	23.5806	25.5585	26.6771	26.4825	27.23	24.2151
13	27.2729	27.9803	24.9778	27.2498	26.6317	27.9506	26.8316	23.9623	27.0538	27.4865	27.0461	26.6123	26.2502	25.0075	24.8204	27.3038	27.2008	26.5036	26.1551	24.9551	25.2094	26.2397	26.1034	25.9047	25.2208	26.4154	27.3396	25.1847	25.6272	27.0587	25.507	23.239	25.6924	27.9051	24.9857	27.7118	26.6213	25.3692	26.3636	25.1461	26.9925	25.8384	22.8947	23.559	25.5546	26.8202	26.5922	27.2286	24.2658
14	27.4594	28.0332	25.015	27.1938	27.1178	27.9335	27.1199	24.0734	27.0508	27.599	27.2512	26.5959	26.4321	25.2277	24.976	27.247	28.5147	26.6306	26.1674	25.4997	25.4339	26.3089	26.3493	26.1163	25.297	26.5823	28.0466	25.3962	25.9281	27.6311	25.6403	23.3005	25.6895	27.9887	24.969	27.7625	26.6711	25.4319	26.9011	25.2373	27.1001	26.1813	22.8922	23.5403	25.6284	26.9484	26.869	27.3205	24.3962
15	27.8771	28.2226	25.3041	27.2797	28.1025	28.305	27.6686	24.0926	27.1089	27.9117	27.7581	26.5769	26.6636	25.5507	25.3279	27.2809	30.6259	27.0885	26.2568	26.6584	25.9024	26.3775	26.6623	26.4594	25.3318	26.8109	29.3256	25.8736	26.517	28.4019	25.9112	23.6405	25.6734	28.0267	24.9524	27.7957	26.6913	25.3878	27.7898	25.0992	27.2467	26.5667	22.9551	23.704	25.6736	27.1484	27.3252	27.3413	24.486
16	28.6437	28.4977	25.8454	27.3683	29.9172	28.6641	28.7194	24.2467	27.1179	28.4985	28.7096	26.6798	27.1738	26.2801	26.0354	27.3437	34.0571	27.9488	26.3414	28.726	26.7591	26.5734	27.3204	26.8969	25.4716	27.1855	31.595	26.6317	27.5742	30.1358	26.2523	24.4014	25.7123	28.0649	25.0438	27.8721	26.8188	25.4748	29.4188	25.2015	27.6842	27.6265	22.993	23.8723	25.7588	27.3904	28.1728	27.3911	24.7469
17	30.0304	28.8645	26.8076	27.7023	32.8392	29.4508	30.6068	24.4929	27.2728	29.6712	30.5281	26.6424	28.1926	27.4759	27.0803	27.4677	38.9504	29.4816	26.4809	32.4932	28.2615	26.8787	28.5667	28.0385	25.7768	28.1549	34.9489	28.1203	29.412	33.1574	27.1319	25.6059	25.7607	28.1835	25.0605	27.9424	26.9799	25.4907	32.0561	25.2311	28.3784	29.4581	23.1318	24.2601	26.0373	28.0197	29.7831	27.6517	25.2018
18	32.353	29.5694	28.4521	28.0388	36.9365	30.9124	34.2755	24.9478	27.3517	31.4681	33.294	26.7274	29.9408	29.7373	28.9463	27.5263	44.9088	32.216	26.7111	38.6316	30.8113	27.372	30.6315	30.0546	26.2017	29.7809	40.0076	30.4962	32.5653	38.429	28.844	27.98	25.7779	28.3468	25.0633	27.9745	27.1166	25.5208	36.1629	25.3284	29.7391	32.9931	23.3896	25.0469	26.5144	29.277	32.5162	27.9143	25.8307
19	35.9935	30.7735	31.7837	28.9142	42.5634	33.4308	40.1414	25.9155	27.6918	34.587	37.4208	26.8112	33.0138	33.6427	31.7428	27.7437	51.4746	36.9195	27.2033	46.558	34.6906	28.3265	34.0431	33.6173	27.0458	32.7965	46.3561	34.256	36.9362	46.4273	31.9919	32.0723	25.8005	28.7691	25.0687	27.9228	27.5932	25.5505	41.7532	25.373	31.8133	38.7073	23.9137	26.5326	27.425	31.537	36.6093	28.6213	27.3103
20	41.2228	32.9073	37.0866	30.55	49.0377	37.1648	48.2661	27.7313	28.1937	39.0476	43.0797	27.1774	38.3454	39.886	35.7123	28.1646	57.8676	44.3411	28.2511	54.9012	39.8226	29.9718	38.7265	39.5945	28.6678	38.0219	53.443	39.3444	42.7627	56.1746	37.2468	38.6835	25.8444	29.4514	25.0966	28.0748	28.3495	25.6444	48.4036	25.6026	35.3351	47.0221	24.9251	29.4527	29.0191	34.7642	42.0636	29.752	29.9096
21	47.4551	36.0406	45.0547	33.3715	55.3313	42.2012	57.3481	31.0966	29.0472	44.476	49.521	27.6763	46.287	48.6026	40.975	28.7167	64.0501	53.6621	30.1363	62.4083	45.6537	32.3782	44.5136	48.0874	31.4693	46.0267	60.3464	45.3927	49.5203	65.7835	45.2147	46.9222	25.8785	30.6661	25.1132	28.1295	30.0379	25.6068	55.3654	25.8327	40.4638	56.7529	26.7921	34.48	31.4425	39.4256	48.5607	31.922	34.42
22	54.4221	40.1171	55.253	38.4104	61.6738	48.3632	65.7472	36.577	30.3469	50.806	56.1769	28.5576	56.5033	58.4518	47.035	29.6647	69.8409	62.9455	33.5297	69.2324	51.9303	35.5102	50.8456	58.4076	36.4716	56.4136	67.0484	51.9959	56.2982	74.2649	54.6084	55.3421	26.0247	32.4645	25.2046	28.2039	32.7337	25.7321	62.0977	26.2966	46.8839	65.7554	29.8902	41.7263	34.7905	44.923	55.4137	35.7518	41.1964
23	61.1812	45.0268	65.8079	46.0395	67.6619	54.7444	73.2856	43.9639	31.9721	57.1171	62.7746	30.413	67.1653	68.3249	53.3151	31.1163	75.078	71.0862	39.0699	75.1211	58.2625	39.4414	57.3947	68.8322	43.8474	67.6206	73.4352	58.3281	62.7973	81.5103	63.7401	62.8269	26.2982	35.1217	25.2323	28.4458	37.6115	25.7452	68.2495	27.0077	54.0734	73.6616	35.205	50.2802	38.9574	51.0846	61.9839	42.1104	50.2285
24	67.8252	50.3337	75.9469	55.9708	73.1013	60.9004	80.05	51.4824	33.9389	63.3837	68.8498	33.5681	77.7471	77.699	59.4501	33.3429	80.2022	78.1819	47.2675	80.2105	64.274	43.56	63.4749	78.9075	53.5203	78.2397	79.2572	64.4622	68.8042	87.7935	71.6192	69.3962	26.6349	38.2955	25.4016	28.7471	45.0636	25.8803	74.2796	28.1803	61.1377	80.5413	42.5318	58.4237	43.5056	57.3135	68.3201	51.1604	60.0987
25	74.0932	55.6386	84.9618	66.5739	78.2918	66.7958	85.8763	58.2244	36.2339	69.2798	74.6474	38.7479	87.1882	86.1223	65.2327	36.4633	84.8604	84.3492	56.6845	84.7829	69.6554	47.9405	69.2127	87.7703	63.4665	87.9118	84.5699	69.9814	74.4239	92.8139	78.3968	74.8491	27.0302	41.8215	25.4571	29.3925	54.6146	26.103	79.6841	29.8719	67.8616	86.3488	50.9563	65.4897	48.3191	63.2752	74.1253	61.8103	69.6027
26	79.7458	60.986	92.7026	77.0008	83.2056	72.367	90.9618	64.221	38.7027	74.6825	79.7892	46.0971	95.4989	93.0554	70.3264	40.5701	89.1384	89.0669	66.0565	88.4502	74.8232	52.4822	74.685	95.5393	73.2649	96.3078	89.2185	74.9347	79.4737	96.8634	83.8246	79.1457	27.617	45.9155	25.6039	30.4076	65.1537	26.4903	84.4108	32.4827	74.0987	91.2858	58.9587	71.7048	53.1209	68.8863	79.6051	72.6476	78.4238
27	84.8928	66.1117	99.2698	86.455	87.7231	77.5256	95.1434	69.5438	41.3054	79.7608	84.3502	54.3556	102.67	99.4099	75.0691	45.8627	92.8849	93.3778	74.3493	91.6262	79.2452	56.9776	79.4021	102.153	82.2323	103.444	93.4768	79.6498	83.8074	100.344	88.3041	82.847	28.1512	50.1419	25.7168	32.4185	75.4711	27.0528	89.0267	35.8696	79.8698	95.2103	65.9672	76.8782	57.9061	74.2187	84.4716	83.1713	86.3222
28	89.4835	70.8431	104.533	95.1548	91.662	82.4675	99.0068	74.2573	43.8053	84.1393	88.5517	62.5053	108.553	104.443	79.1217	51.8887	96.3775	96.858	81.1669	94.269	83.3087	61.1589	83.7289	107.632	90.1196	109.241	97.3144	83.8551	88.0591	103.178	91.9657	85.7689	28.725	54.4659	25.8248	35.8927	84.922	28.0967	93.0582	40.1695	85.3738	98.3515	71.71	81.1678	62.324	78.7376	88.723	92.6327	92.9327
29	93.4097	75.1288	108.9	102.393	95.3907	87.0642	102.019	78.2733	46.4819	88.0602	91.7615	70.0105	113.3	108.399	83.0204	58.1546	99.3238	99.6818	86.531	96.4825	86.7397	65.0515	87.7014	112.184	96.8181	113.966	100.385	87.5974	91.6958	105.373	95.0584	88.2292	29.5178	58.6144	26.1323	41.161	93.298	29.906	96.4785	45.4303	90.1368	101.083	76.3942	84.8339	66.3577	82.8663	92.3515	100.895	98.5533
30	96.8855	78.9262	112.269	108.64	98.5229	91.1722	104.481	81.7871	49.1439	91.4622	94.9028	76.9126	117.23	111.793	86.4584	64.2741	101.897	102.102	91.0922	98.5035	89.8383	68.542	90.8875	115.638	102.467	117.778	103.497	90.6581	94.8921	107.181	97.366	90.2255	30.1437	62.5905	26.3291	47.0483	100.437	32.658	99.3728	51.1215	94.3757	103.239	79.9746	87.827	70.1779	86.6903	95.6593	107.926	103.311
31	99.9799	82.5518	114.945	113.723	101.559	95.0959	106.603	84.8243	51.5692	94.4858	97.2242	83.2744	120.435	114.243	89.4719	69.9324	104.426	104.246	94.9973	99.8444	92.4633	71.8108	93.8086	118.45	107.064	120.651	105.95	93.6361	97.5757	108.757	99.5642	92.0402	30.7883	66.1996	26.5012	53.0503	106.733	35.6765	102.029	56.9409	98.3362	104.932	83.0352	90.2372	73.5631	89.8697	98.2941	113.968	107.031
32	102.451	85.2784	117.131	117.841	103.9	98.7007	108.221	87.5544	53.905	96.9369	99.5191	88.8636	122.677	116.563	92.0926	75.2288	106.026	105.957	97.9694	101.001	94.7641	74.6797	95.9868	120.902	110.839	123.039	107.951	96.0267	99.9704	109.942	101.148	93.339	31.4613	69.4828	26.7139	58.4312	111.612	39.1199	104.404	62.4063	101.675	106.437	85.7467	92.3244	76.4017	92.5622	100.678	118.51	109.894
33	104.853	88.0813	118.849	121.112	106.076	101.75	109.568	89.6324	55.955	99.1425	101.418	93.5919	124.539	118.267	94.4262	80.0557	107.636	107.56	100.574	102.087	96.6649	77.2124	98.1541	122.697	113.845	124.922	109.68	98.2353	101.944	110.981	102.413	94.4166	32.1321	72.7563	26.9089	63.5831	115.893	42.2713	106.069	67.3649	104.524	107.533	87.8385	93.9484	79.2016	94.9297	102.552	122.454	112.362
34	106.748	90.5108	120.248	123.771	107.647	104.549	110.674	91.7954	58.0428	101.169	103.026	97.8023	126.316	119.564	96.5256	84.2873	108.963	108.744	102.737	102.759	98.1901	79.4058	100.063	123.968	116.24	126.575	111.196	99.869	103.738	111.769	103.781	95.4269	32.718	75.2623	27.1125	68.0928	119.136	45.4101	107.565	72.2273	107.273	108.541	89.5656	95.2972	81.43	97.0646	104.509	125.353	114.428
35	108.425	92.5694	121.34	125.783	109.25	107.041	111.78	93.3588	59.7361	102.832	104.58	101.473	127.555	120.835	98.2551	88.0788	110.114	109.885	104.636	103.374	99.7535	81.4402	101.805	125.494	118.316	127.37	112.326	101.557	105.105	112.273	104.358	96.0569	33.1698	77.8514	27.3311	72.1937	121.691	48.0221	108.896	76.2009	109.555	109.176	91.1897	96.2809	83.4875	98.8877	105.936	127.791	115.957
36	109.75	94.4353	122.18	127.389	110.395	109.267	112.482	94.9956	61.492	104.186	105.883	104.363	128.537	121.532	99.7848	91.5377	111.004	110.796	105.92	103.99	101.229	83.3231	103.075	126.368	119.709	128.487	113.137	102.709	106.32	112.981	105.017	96.7779	33.7995	80.127	27.6402	75.9634	123.974	50.5026	109.93	80.1286	111.204	109.796	92.3254	97.1955	85.228	100.585	107.377	129.788	117.258
37	111.16	96.0544	122.847	128.993	111.331	111.21	113.108	96.1101	63.0633	105.685	107.004	107.091	129.356	122.476	100.851	94.5856	111.322	111.573	107.343	104.388	102.437	84.9595	104.551	127.2	120.919	129.22	113.99	103.617	107.201	113.338	105.694	97.2374	34.259	82.2876	27.9343	79.0758	125.649	52.9046	110.785	83.4112	112.668	110.168	93.2744	97.8161	86.9839	101.965	108.758	131.185	118.135
38	112.505	97.6413	123.406	129.984	112.175	112.836	113.236	97.2087	64.5527	106.816	107.964	109.151	129.987	122.986	101.977	97.1044	111.934	112.125	108.443	104.59	103.353	86.5387	105.633	127.734	121.891	129.844	114.609	104.424	107.922	113.572	106.17	97.6805	34.7071	84.002	28.1359	81.9868	126.939	55.0139	111.274	86.518	113.97	110.633	94.2226	98.3239	88.4503	103.282	109.643	132.43	118.894
39	113.472	98.9509	123.964	130.92	112.504	114.197	113.474	97.9714	65.8215	107.907	108.842	111.036	130.524	123.64	102.826	99.3558	112.243	112.737	109.18	104.764	104.363	87.8339	106.634	128.334	122.783	130.232	115.07	105.165	108.466	113.922	106.557	98.0164	35.1966	85.8504	28.3896	84.6051	128.148	56.8802	111.659	89.037	115.093	110.87	95.0387	98.9648	89.7223	104.529	110.584	133.551	119.878
40	114.503	100.155	124.115	131.74	113.078	115.39	113.986	98.6703	67.1181	109.199	109.935	112.788	131.064	124.078	103.549	101.257	112.466	113.11	109.958	104.949	105.316	89.1607	107.514	128.784	123.406	130.636	115.513	105.672	108.933	114.064	106.679	98.3709	35.6878	87.5543	28.6675	86.9481	129.068	58.6402	112.258	91.3407	115.941	111.183	95.7094	99.4009	91.3139	105.596	111.562	134.485	120.157
41	115.383	101.305	124.669	132.056	113.157	116.395	114.138	99.3123	68.1441	109.903	110.702	113.967	131.629	124.268	103.99	102.853	112.786	113.448	110.475	105.175	106.096	90.3325	108.377	129.136	124.096	130.894	115.911	105.944	109.379	114.428	107.002	98.5552	36.1603	88.8761	28.9371	88.9767	130.043	60.2304	112.266	93.2402	116.366	111.248	96.0616	99.4721	92.274	106.558	112.445	135.174	120.822
42	116.272	102.584	124.953	132.544	113.719	117.325	114.3	99.7415	69.0705	110.809	111.479	115.211	131.917	124.771	104.57	104.45	113.052	113.779	111.09	105.349	106.842	91.536	109.206	129.492	124.338	131.35	116.027	106.306	109.6	114.702	107.188	98.7068	36.5115	90.4282	29.1153	90.8431	130.699	61.5543	112.563	94.9198	116.939	111.419	96.5861	99.7851	93.5204	107.454	113.105	135.769	121.368
43	117.112	103.55	124.856	132.853	113.549	117.876	114.331	100.113	69.8898	111.775	112.042	116.223	131.869	124.937	104.975	105.388	113.032	114.021	111.486	105.391	107.694	92.5113	110.044	129.66	124.886	131.433	116.265	106.356	109.79	114.568	107.403	98.7853	36.8668	91.6237	29.3867	92.3807	131.179	62.8876	112.778	96.2109	117.083	111.417	96.7942	99.7989	94.438	108.373	113.826	135.936	121.566
44	117.74	104.356	125.221	133.382	113.758	118.428	114.617	100.543	71.061	112.293	112.877	116.958	132.461	125.088	105.412	106.436	113.022	114.368	111.934	105.613	108.396	93.4434	110.847	129.909	124.997	131.628	116.394	106.624	110.08	114.771	107.59	99.0334	37.2187	92.8897	29.593	93.7397	131.467	64.1224	112.772	97.4506	117.657	111.718	97.168	100.096	95.3188	108.95	114.542	136.342	121.661
45	118.432	105.403	125.444	133.652	113.899	118.964	114.661	100.682	71.8112	113.039	113.465	117.848	132.137	124.992	105.591	107.277	112.987	114.55	112.282	105.7	108.608	94.2409	111.587	130.212	125.48	131.764	116.685	106.672	110.254	114.851	107.545	99.0585	37.6082	94.0799	29.8537	95.2191	131.881	65.1866	112.986	98.5367	117.854	111.972	97.4925	100.362	96.2462	109.763	115.163	136.795	122.139
46	119.084	106.165	125.446	133.763	114.032	119.214	114.668	100.959	72.6402	113.871	113.905	118.586	132.709	125.256	105.771	108.093	113.191	114.703	112.562	105.654	109.372	95.1652	111.983	130.524	125.679	132.017	116.658	106.882	110.29	114.889	107.626	99.0915	37.9094	94.8912	30.0576	96.2856	132.347	66.1512	112.998	99.4014	117.824	111.88	97.8279	100.363	97.0902	110.324	115.719	137.084	122.206
47	119.548	106.821	125.66	133.857	113.759	119.437	114.803	101.247	73.3471	114.158	114.472	119.043	132.737	125.493	106.047	108.481	113.356	114.846	112.696	105.602	109.96	95.8527	112.438	130.431	125.877	131.874	116.75	107.095	110.358	115.146	107.714	99.1186	38.2783	96.0573	30.2966	97.264	132.362	66.9052	113.168	100.271	118.072	112.109	97.8388	100.181	97.668	110.992	116.319	137.235	122.472
48	120.008	107.608	125.77	134.263	114.013	119.573	114.806	101.238	73.9047	114.973	114.785	119.796	132.626	125.642	106.106	109.079	113.197	115.097	112.911	105.918	110.43	96.6698	113.206	130.571	125.855	132.092	116.486	107.02	110.447	115.009	107.91	99.2378	38.6037	96.9055	30.5353	98.2862	132.752	67.9646	113.218	101.039	118.221	112.156	98.0901	100.382	98.5348	111.491	116.622	137.61	122.607
49	120.585	108.35	125.752	134.503	114.168	119.802	115.008	101.386	74.5307	115.361	115.597	120.2	132.892	125.78	106.195	109.572	113.275	115.383	113.111	105.852	110.859	97.257	113.753	130.697	125.954	132.119	116.71	107.004	110.458	115.063	107.826	99.337	38.9535	97.8122	30.7471	99.2713	132.86	68.6451	113.367	101.591	118.074	112.055	98.1199	100.496	99.0557	112.016	117.034	137.543	122.645
50	121.26	108.959	125.896	134.218	113.846	120.183	115.049	101.666	75.2264	116.031	116.017	120.563	132.807	125.672	106.161	109.793	113.239	115.289	113.228	105.805	111.461	97.8904	114.034	130.733	126.096	132.348	116.777	106.916	110.491	115.156	107.778	99.2608	39.2095	98.7215	31.0105	100.06	133.025	69.4654	113.238	102.042	118.353	112.235	98.0612	100.58	99.9305	112.461	117.443	137.794	122.963
[truncated: 151 more columns]

## Sheet: fluorescence data - replicate 3
Cycles	Asia1/MAY/34/95_5UTR/n.3.3	O/HKN/15/90_5UTR/n.3.3	Asia1/MAY/34/95_5UTR/f.3	O/HKN/15/90_5UTR/f.3	Asia1/MAY/34/95_3D/n.3	O/HKN/15/90_3D/n.3	Asia1/MAY/34/95_3D/f.3	O/HKN/15/90_3D/f.3	SAT2/ZIM/9/89_5UTR/n.3.3	O/TUR/2/92_5UTR/n.3.3	C/SRL/1/84_5UTR/n.3.3	SAT2/ZIM/9/89_5UTR/f.3	O/TUR/2/92_5UTR/f.3	C/SRL/1/84_5UTR/f.3	SAT2/ZIM/9/89_3D/n.3	O/TUR/2/92_3D/n.3	C/SRL/1/84_3D/n.3	SAT2/ZIM/9/89_3D/f.3	O/TUR/2/92_3D/f.3	C/SRL/1/84_3D/f.3	C/BAN/2/92_5UTR/n.3.3	O/HKN/1/92_5UTR/n.3.3	C/SAU/1/84_5UTR/n.3.3	C/BAN/2/92_5UTR/f.3	O/HKN/1/92_5UTR/f.3	C/SAU/1/84_5UTR/f.3	C/BAN/2/92_3D/n.3	O/HKN/1/92_3D/n.3	C/SAU/1/84_3D/n.3	C/BAN/2/92_3D/f.3	O/HKN/1/92_3D/f.3	C/SAU/1/84_3D/f.3	SAT2/NYE/29/90_5UTR/n.3.3	Asia1/CAM/2/91_5UTR/n.3.3	A/SEN/10/97_5UTR/n.3.3	SAT2/NYE/29/90_5UTR/f.3	Asia1/CAM/2/91_5UTR/f.3	A/SEN/10/97_5UTR/f.3	SAT2/NYE/29/90_3D/n.3	Asia1/CAM/2/91_3D/n.3	A/SEN/10/97_3D/n.3	SAT2/NYE/29/90_3D/f.3	Asia1/CAM/2/91_3D/f.3	A/SEN/10/97_3D/f.3	C/PHI/11/89_5UTR/n.3.3	C/BHU/2/91_5UTR/n.3.3	O/SAU/12/94_5UTR/n.3.3	C/PHI/11/89_5UTR/f.3	C/BHU/2/91_5UTR/f.3
1	30.4485	31.4721	28.5195	29.8927	31.7456	31.6317	30.821	29.1996	31.5722	30.7717	29.2286	27.668	28.2844	28.5447	28.2496	31.0511	30.0658	30.6712	31.5865	29.4407	29.929	29.4493	28.7364	27.8682	28.5013	29.7059	30.7849	30.0742	29.8964	30.7808	31.1291	27.4907	29.9624	31.0554	28.3375	30.2168	28.5019	28.4937	30.4469	30.4509	31.3479	30.1351	26.1124	27.5645	28.5817	31.2061	29.1391	30.7241	27.2041
2	30.4585	31.3679	28.436	29.8246	31.5342	31.3817	30.69	28.9112	31.442	30.6645	29.0296	27.6462	28.3391	28.5231	28.2279	31.1063	29.7865	30.4805	31.4916	29.5086	29.8521	29.4427	28.666	27.7999	28.4949	29.6689	30.854	30.0365	29.9056	30.857	30.8947	27.3362	29.7623	31.1821	28.3151	30.0701	28.404	28.3661	30.3791	30.3509	31.2929	29.995	26.1766	27.5397	28.398	31.0642	29.084	30.5132	27.121
3	30.5128	31.3405	28.4552	29.8601	31.6498	31.4191	30.7107	28.8556	31.5864	30.8358	29.1776	27.7583	28.4194	28.5575	28.2776	31.1429	29.9029	30.4009	31.5656	29.454	29.8723	29.596	28.7173	27.8963	28.5598	29.8554	30.8748	30.1343	29.846	30.9611	31.0731	27.3918	29.9583	31.3202	28.4626	30.2149	28.5148	28.4611	30.4911	30.4335	31.282	30.082	26.1066	27.7627	28.5768	31.1696	29.3626	30.5967	27.3549
4	30.5125	31.3876	28.6397	29.9813	31.7106	31.5147	30.8353	28.7642	31.6917	30.8685	29.2253	27.8982	28.495	28.6477	28.2922	31.2187	29.8059	30.5508	31.6005	29.4933	30.0308	29.696	28.8451	27.9891	28.7415	29.8688	31.0247	30.1328	29.9409	30.9936	31.0031	27.4691	30.1173	31.4028	28.6711	30.229	28.575	28.6269	30.4739	30.5096	31.3764	30.1484	26.1796	27.7099	28.6671	31.2363	29.3946	30.7363	27.278
5	30.5231	31.4645	28.5729	29.9623	31.7549	31.5756	30.8098	28.6961	31.7202	30.9466	29.1554	27.939	28.5818	28.6735	28.2566	31.2935	29.8649	30.5783	31.5939	29.5758	30.0579	29.7061	28.9991	28.0609	28.7674	29.9865	31.1288	30.2065	29.904	31.0049	31.0836	27.5681	30.1972	31.5817	28.6488	30.3652	28.6771	28.5314	30.6693	30.4749	31.3406	30.1255	26.2032	27.7163	28.6752	31.2645	29.5183	30.7169	27.3642
6	30.5324	31.5352	28.7501	30.1669	31.712	31.6948	30.8037	28.8451	31.8531	30.9716	29.2122	27.9479	28.6959	28.6045	28.4015	31.4845	29.8566	30.5704	31.6565	29.5917	30.1224	29.8492	29.0558	28.147	28.8959	30.0971	31.1628	30.2276	30.0073	31.0129	31.199	27.605	30.2794	31.5892	28.7383	30.3708	28.7299	28.72	30.7497	30.5424	31.4423	30.1681	26.2729	27.8645	28.6896	31.3233	29.4299	30.8166	27.4965
7	30.5093	31.5151	28.7915	30.1328	31.8035	31.5776	30.9201	28.7396	31.829	30.8992	29.2546	27.8797	28.6759	28.7517	28.473	31.4817	29.8194	30.5813	31.6851	29.6556	30.1496	29.9261	29.05	28.1414	28.9371	30.1393	31.2061	30.1929	30.0024	31.1074	31.2446	27.5928	30.3067	31.6343	28.7321	30.3826	28.7405	28.7004	30.7012	30.5544	31.4546	30.2286	26.1914	27.741	28.6623	31.4359	29.5374	30.8287	27.4751
8	30.5328	31.553	28.8743	30.1686	31.7142	31.6155	30.892	28.7674	31.9589	30.9556	29.3088	27.9481	28.8495	28.8482	28.5092	31.5178	29.8413	30.6545	31.7798	29.7387	30.2621	29.9993	29.0882	28.2559	29.0034	30.1896	31.3172	30.2292	29.9763	31.0969	31.2516	27.5649	30.3844	31.7574	28.8668	30.4656	28.7919	28.7817	30.7366	30.5906	31.508	30.2518	26.2351	27.8988	28.6526	31.4758	29.673	30.9124	27.4966
9	30.5971	31.7292	28.8565	30.1669	31.8071	31.7107	30.8881	28.724	31.9381	31.003	29.3541	28.0074	28.8777	28.9067	28.4762	31.5631	29.7906	30.568	31.7941	29.3795	30.2582	30.0128	29.1493	28.2066	29.0317	30.2789	31.3618	30.2893	29.9898	31.0777	31.2131	27.6145	30.3453	31.872	29.0081	30.5416	28.7896	28.8401	30.7809	30.6666	31.4901	30.1987	26.3346	27.7813	28.7542	31.5069	29.7026	30.9263	27.586
10	30.5496	31.7635	28.9977	30.2452	31.8556	31.7612	30.9274	28.805	31.9941	31.0559	29.373	27.9947	28.8495	28.8785	28.5397	31.6422	29.9536	30.7213	31.8149	29.1056	30.2797	30.0993	29.2801	28.1629	29.0034	30.3408	31.4237	30.3841	30.0881	31.1801	31.3041	27.5835	30.5251	31.8911	28.8988	30.6367	28.8224	28.8272	30.9348	30.6372	31.524	30.3018	26.2351	27.8431	28.7412	31.5939	29.8024	30.9595	27.6351
11	30.691	31.8013	28.9879	30.1891	32.002	31.7829	30.917	28.8704	32.0711	31.0955	29.4433	28.0164	28.9771	29.0053	28.5606	31.6626	30.1198	30.6441	31.8393	29.1143	30.5148	30.1558	29.3022	28.4014	29.1306	30.4212	31.5499	30.4513	30.1737	31.3359	31.346	27.7411	30.5675	31.8469	29.0013	30.673	28.9652	28.9386	30.9091	30.6734	31.5133	30.4082	26.3138	27.9079	28.7492	31.6	29.8085	30.9961	27.595
12	30.7242	31.8643	29.0178	30.1721	32.0468	31.8136	31.0059	28.9293	32.018	31.2116	29.603	28.0784	28.9608	28.989	28.5598	31.6759	30.3592	30.7604	31.8214	29.2282	30.4801	30.2554	29.2537	28.308	29.2358	30.4645	31.8361	30.4341	30.1407	31.5843	31.4158	27.781	30.5854	31.9125	29.001	30.6402	28.8879	28.8466	31.0288	30.6872	31.5595	30.3911	26.299	27.8922	28.8216	31.6665	29.9696	30.9159	27.7179
13	30.8521	31.8086	29.227	30.3643	32.3378	31.8711	31.2469	28.904	32.081	31.3549	29.7245	28.0565	29.1526	29.1644	28.7974	31.7309	30.993	31.0038	31.9546	29.4634	30.701	30.2652	29.5347	28.5339	29.2292	30.5332	32.2847	30.5356	30.4052	31.8763	31.4436	27.9045	30.5961	32.0389	28.9945	30.6799	29.0643	28.9613	31.3264	30.8354	31.6483	30.584	26.3456	27.9973	28.7443	31.7941	30.0275	31.0657	27.8501
14	31.1495	31.9182	29.423	30.361	33.0426	32.0132	31.5587	29.0052	32.0747	31.5669	29.9919	28.0662	29.1942	29.3424	29.0523	31.8684	32.079	31.1319	31.9834	30.1602	31.1142	30.2925	29.7371	28.6837	29.3468	30.7572	33.1045	30.842	30.6241	32.3708	31.6819	28.0224	30.6237	32.0677	29.0687	30.692	28.9837	28.9873	31.8119	30.8321	31.7408	30.8782	26.3693	28.0039	28.8943	31.907	30.2163	31.1408	27.8906
15	31.6108	32.1015	29.6905	30.4734	34.1466	32.2775	32.2747	28.9015	32.1166	31.9572	30.559	28.1345	29.4896	29.7268	29.2714	31.8732	34.0554	31.4887	32.0252	31.0992	31.5769	30.3655	30.1746	29.4645	29.4282	30.9734	34.6135	31.2342	31.3161	33.4241	31.916	28.5135	30.6309	32.1905	29.1871	30.806	29.2026	29.0684	32.6087	30.9148	32.034	31.4008	26.4831	28.2172	29.0086	31.9636	30.578	31.24	28.0812
16	32.5104	32.3682	30.4064	30.5878	36.0918	32.6093	33.3617	29.0501	32.2092	32.7829	31.56	28.076	30.0763	30.4774	29.8273	31.8971	37.371	32.1964	32.1704	33.2061	32.7213	30.5866	30.9801	30.0752	29.6169	31.4808	37.046	31.9086	32.5215	35.3969	32.5684	29.2913	30.7921	32.2639	29.143	30.6885	29.2999	29.0135	34.2053	30.8444	32.49	32.4572	26.5685	28.4381	29.0978	32.3744	31.3445	31.2474	28.2238
17	34.084	32.7613	31.5522	30.8682	39.3725	33.5526	35.9218	29.4052	32.4117	34.2587	33.4411	28.318	30.8904	31.6797	30.9467	31.9629	42.24	33.6387	32.3903	36.8459	34.622	30.945	32.5683	31.2279	29.8202	32.3296	40.8718	33.2745	34.4885	39.0735	33.5387	30.7162	30.7856	32.2704	29.1838	30.7559	29.4281	29.1258	36.7493	31.02	33.3257	34.3954	26.6902	28.8823	29.3774	32.9372	32.6603	31.456	28.5703
18	36.8888	33.5281	33.6713	31.2877	44.3495	35.0329	40.2021	29.9324	32.5742	36.7054	36.3513	28.3682	32.805	33.9926	32.6168	32.2645	48.3138	36.2341	32.7636	43.0531	37.854	31.5659	35.1649	33.4977	30.3425	34.0144	46.6184	35.4507	37.8975	45.1396	35.5561	33.5009	30.8416	32.5931	29.1715	30.8078	29.5853	29.1606	40.8601	31.1031	34.8684	38.1522	27.0763	29.8677	29.8051	33.8867	34.8504	31.7284	29.3902
19	41.1648	34.836	37.5062	32.0514	51.0157	37.6517	47.198	30.8733	32.8897	40.6272	40.8201	28.4767	35.9156	38.1595	35.2234	32.5573	55.6586	40.9053	33.3596	51.6086	42.3537	32.6142	39.0927	37.4932	31.2836	37.1228	53.7368	39.2092	42.6965	54.5428	39.331	38.5062	30.8769	33.1594	29.2833	30.9769	30.0566	29.2048	46.7189	31.2873	37.5196	44.3276	27.6741	31.6145	30.6743	35.4178	38.7117	32.2908	30.5277
20	47.0162	37.0046	43.9081	33.5067	58.5342	41.685	56.6702	32.7848	33.467	45.9769	46.6611	28.7851	41.2612	44.7468	39.2548	33.0075	62.9307	48.29	34.6569	61.1651	48.1755	34.3953	44.6747	43.8677	32.9713	42.3242	61.8061	44.5253	49.0393	65.6472	45.5424	46.2764	30.9612	33.9097	29.2644	30.8976	30.8787	29.1573	54.1031	31.4567	41.6805	53.6471	28.773	35.1203	31.9469	38.0129	43.6794	33.4193	32.8044
21	54.2603	40.1379	53.3433	36.3045	66.2017	47.2666	66.8633	36.5318	34.459	52.8745	53.2015	29.3208	49.6102	54.1515	44.5783	33.7306	69.8729	58.6259	36.8961	69.8016	54.7445	36.8866	51.2419	53.3852	35.9921	50.8307	69.9278	51.0746	56.5412	76.4115	54.9852	55.841	31.1264	35.1711	29.287	30.9512	32.5337	29.27	62.1967	31.7899	47.4673	64.5777	30.9002	40.9427	34.1529	41.5285	49.8219	35.467	36.9536
22	61.7806	44.0885	64.9436	41.1032	73.6675	54.0374	76.1922	42.6768	35.6721	60.0292	60.2768	30.3635	60.7908	65.4735	51.1146	34.8042	76.4159	69.1516	40.902	77.7726	61.4604	40.437	58.3749	65.0642	41.0446	62.0643	77.6858	58.6831	64.128	85.7467	66.1852	65.3952	31.3199	36.9931	29.4153	31.2778	35.3873	29.3155	70.0647	32.38	54.685	74.9295	34.616	49.5436	37.3448	45.8449	56.7637	39.1392	43.5745
23	69.411	48.7137	77.4146	48.702	81.1084	61.1578	84.3943	51.0336	37.2854	67.5942	67.2964	32.3519	72.956	76.9234	58.3773	36.4181	82.6931	79.167	47.5379	84.8028	68.3791	44.449	65.5644	77.0447	48.8615	74.4083	85.0386	66.3926	71.7546	94.0062	77.2891	74.1248	31.4746	39.2621	29.4441	31.6631	40.4642	29.4031	77.5275	33.277	62.5839	83.9216	40.5882	59.011	41.0817	50.7626	63.8439	45.1761	52.8224
24	76.601	53.7951	89.0453	59.1981	87.6008	68.2612	91.6873	59.7319	39.4167	74.773	73.8166	35.9033	84.7176	87.8806	65.5779	38.894	88.532	87.4735	57.3212	90.9172	75.0163	48.7991	72.3522	88.3513	59.3259	87.0624	91.6088	73.6809	78.5154	100.977	86.7437	81.443	31.8507	42.0894	29.5464	32.2276	48.2448	29.6053	84.6646	34.6007	70.641	91.9076	49.0012	68.238	45.304	56.1048	70.6154	54.149	64.178
25	83.4327	59.0948	99.505	71.3833	94.027	75.0635	98.3484	67.554	41.7646	81.6287	79.9967	41.516	95.7136	97.7466	72.2364	42.6085	93.9173	94.6682	68.6422	96.3993	81.1882	53.4001	78.7838	98.6189	70.8891	98.3423	97.8632	80.6125	84.9268	107.02	94.8717	87.5659	32.2592	45.1609	29.6626	33.4784	58.7174	29.9134	91.2953	36.5192	77.9721	98.6391	58.2381	76.5154	49.8042	61.5395	77.0885	65.4403	75.3408
26	89.7706	64.5581	108.475	83.4339	99.7046	81.2477	103.883	74.609	44.4174	87.778	85.4015	49.6118	105.084	106.116	78.5258	47.402	98.9394	100.518	79.5471	100.997	86.7598	58.3047	84.6352	107.265	82.2269	108.435	103.36	87.0432	90.9644	111.685	101.663	92.7558	32.71	48.6718	29.8492	35.7929	70.4328	30.1965	97.1542	39.4839	84.7239	104.26	67.2367	83.4742	54.5228	67.0263	83.1859	77.4432	86.1659
27	95.4469	69.6136	116.156	94.5128	105.02	87.1565	108.909	81.003	47.1931	93.6568	90.4815	58.5859	113.255	113.446	84.1874	53.6359	103.338	105.418	88.9647	104.77	91.8942	63.1461	90.0354	114.926	92.8745	117.157	108.334	92.9086	96.3226	115.679	107.462	97.1484	33.346	52.3112	29.8838	39.8056	82.015	31.0318	102.448	43.3801	91.4721	109.081	74.8666	89.4932	59.2866	72.5102	88.6021	89.1796	95.8285
28	100.595	74.7455	122.411	104.662	109.765	92.9305	113.115	86.4895	50.0718	98.6446	94.9316	67.1629	119.647	119.357	89.218	60.6884	107.475	109.646	96.9513	108.484	96.5856	67.9831	94.6472	121.107	102.28	124.238	112.863	98.273	101.053	119.053	112.4	100.851	33.9462	55.9806	30.0628	45.6493	92.3817	32.23	107.401	48.3751	97.2223	113.131	81.158	94.5225	63.8865	77.5173	93.5605	100.168	104.051
29	105.022	79.2434	127.625	113.311	114.076	98.1063	116.511	91.3157	53.2057	103.083	98.6944	75.3449	125.36	124.047	93.8684	68.0142	110.945	113.128	103.655	111.288	100.63	72.2325	98.6539	125.792	110.212	130.103	116.881	102.866	105.452	121.82	116.117	103.702	34.5713	59.8273	30.2965	52.7895	101.939	34.4346	111.583	54.4796	102.751	116.238	86.3424	98.8457	68.161	82.1003	97.7927	109.792	111.106
30	108.787	83.2915	131.509	120.601	117.935	102.727	119.374	95.563	56.1528	106.699	101.94	82.5651	129.694	128.066	97.9505	75.355	114.016	116.127	109	113.641	103.895	76.0145	102.209	129.898	117.205	134.757	120.222	107.165	108.845	124.177	119.538	106.285	35.3526	63.7344	30.175	59.9846	109.97	37.7154	115.358	61.3538	107.621	119.113	90.6019	102.452	72.1471	86.2989	101.584	118.272	116.826
31	111.872	87.0952	135.179	126.716	121.439	107.132	122.104	99.1135	59.1581	109.975	104.683	89.1927	133.114	131.13	101.508	82.1673	116.597	118.732	113.514	115.689	107.121	79.6802	105.359	133.17	123.077	138.415	123.005	110.882	112.406	126.19	122.302	108.417	36.0909	67.2938	30.4315	66.6859	116.926	41.2914	118.346	68.1691	111.909	121.413	94.0186	105.349	75.852	90.125	104.964	125.41	121.798
32	114.759	90.5247	137.369	131.435	124.325	111.023	123.883	102.586	61.7626	112.737	107.077	95.0901	135.909	133.588	104.718	88.4962	118.994	120.911	117.031	117.218	109.857	82.7908	107.826	135.821	127.639	141.455	125.435	114.267	115.207	127.979	124.565	110.421	36.7538	70.5929	30.6824	73.0075	122.352	45.1252	121.344	74.7614	115.916	123.138	96.9598	107.985	78.9985	93.5108	107.654	131.369	125.704
33	117.222	93.3395	139.408	135.298	126.575	114.508	125.749	105.625	64.3771	115.177	109.241	100.265	137.835	135.546	107.439	94.3017	120.865	122.723	120.175	118.66	112.11	85.7446	109.888	137.697	131.379	143.778	127.588	117.02	117.53	129.209	126.549	111.461	37.548	73.7267	30.858	78.4841	126.723	48.7519	123.497	80.9001	119.285	124.714	99.6373	110.252	82.0608	96.5762	110.192	136.199	128.775
34	119.22	96.0462	141.324	138.552	128.648	117.613	127.159	108.37	66.7403	117.292	110.965	104.367	139.916	136.99	109.983	99.7553	122.543	124.103	123.065	119.801	114.097	88.3106	112.055	139.375	134.273	145.643	129.306	119.387	119.617	130.302	128.081	112.929	38.089	76.5136	30.9488	83.4789	130.449	52.0773	125.6	86.7124	122.082	125.875	101.619	112.019	84.6988	99.1415	112.271	139.828	131.27
35	121.086	98.5283	142.521	140.894	130.22	120.599	128.179	110.353	69.0509	119.259	112.824	108.198	141.178	138.292	112.021	104.323	123.631	125.575	125.257	120.742	115.964	90.5646	112.995	140.287	136.891	147.199	130.547	121.428	121.342	131.11	129.503	113.895	38.7014	79.0424	31.112	87.9289	133.279	55.1535	127.002	91.834	124.592	126.791	103.573	113.304	87.0925	101.727	114.032	143.029	133.449
36	123.069	100.558	143.633	142.904	131.381	122.975	129.13	112.164	70.9831	120.941	114.261	111.304	142.279	139.219	113.65	108.314	124.525	126.522	127.007	121.496	117.411	92.7854	114.572	141.342	138.718	148.396	131.793	123.176	122.648	131.772	130.443	114.812	39.3433	81.4844	31.2633	91.9464	135.552	57.9553	128.144	96.5297	126.732	127.419	105.069	114.463	89.0806	103.909	115.676	145.462	135.004
37	124.241	102.548	144.324	144.404	132.484	125.023	129.795	113.723	72.9453	122.438	115.57	113.88	143.101	140.204	115.261	112.058	125.429	127.331	128.563	122.069	119.282	94.8538	116.276	142.303	140.36	149.465	132.676	124.404	123.772	132.559	131.501	115.366	39.9454	83.6963	31.4773	95.4918	137.368	60.6181	128.954	100.627	128.162	128.143	106.365	115.501	91.0184	106.015	117.19	147.453	136.344
38	125.812	104.624	145.511	145.782	133.207	126.887	130.206	115.175	74.6067	123.711	116.792	116.108	143.986	140.855	116.362	115.249	125.96	128.336	130.147	122.465	120.303	96.6093	117.941	143.031	141.683	150.189	133.3	125.784	124.876	133.076	132.186	115.891	40.4683	85.7757	31.5699	98.6217	139	63.0206	129.961	104.388	129.587	128.529	107.668	116.398	92.7631	107.857	118.504	148.77	137.452
39	126.932	106.022	145.752	147.005	133.939	128.213	130.761	116.434	76.3096	124.971	118.048	117.905	144.439	141.485	117.487	117.995	126.406	128.815	131.454	122.883	121.667	98.2029	119.419	143.394	142.696	150.676	134.029	126.686	125.464	133.559	132.703	116.505	41.1123	87.4784	31.766	101.457	140.241	65.1395	130.58	107.521	130.806	129.141	108.561	117.087	94.3939	109.565	119.9	150.068	138.408
40	128.034	107.489	146.229	147.739	134.302	129.627	131.193	117.441	77.8052	126.264	118.904	119.856	145.048	141.727	118.377	120.365	126.891	129.471	132.303	123.116	122.709	99.8485	120.88	143.858	143.684	151.383	134.333	127.309	125.931	133.995	133.408	116.961	41.5077	89.4825	31.8551	103.846	141.354	67.0207	130.78	110.418	131.674	129.312	109.343	117.618	95.8452	111.227	120.796	151.338	139.101
41	129.171	108.732	146.796	148.134	134.681	130.733	131.45	118.342	79.1857	127.158	119.859	121.061	145.381	141.997	118.887	122.457	126.881	129.728	133.278	123.466	123.562	101.048	122.199	144.182	144.32	151.786	134.866	127.963	126.607	134.333	133.643	117.255	42.1621	91.2748	32.1331	105.927	142.008	68.7719	131.163	112.882	132.157	129.701	110.147	117.969	97.1076	112.673	122.034	152.04	139.87
42	129.878	110.283	146.921	149.132	134.885	131.25	131.785	119.032	80.4961	128.176	120.835	122.336	145.535	142.363	119.557	123.871	126.991	130.394	133.873	123.759	124.453	102.394	123.317	144.369	144.991	151.908	135.14	128.226	126.797	134.614	134.236	117.547	42.5362	92.7399	32.233	107.744	142.711	70.3718	131.254	114.603	132.652	129.566	110.616	117.964	98.5554	114.035	122.873	152.622	140.363
43	130.736	111.543	147.2	149.471	135.058	132.254	131.977	119.459	81.5957	128.96	121.362	123.486	146.223	142.5	119.953	125.488	127.326	130.543	134.503	123.754	125.538	103.439	124.146	144.695	145.449	152.47	135.262	128.612	126.972	134.896	134.303	117.783	43.0864	94.2722	32.4774	109.623	143.399	72.0175	131.36	116.574	133.1	129.831	111.084	118.683	99.7374	115.195	123.632	153.283	140.749
44	131.619	112.675	147.901	149.939	135.039	132.831	132.282	120.015	82.5568	129.969	122.186	124.506	146.229	142.565	120.357	126.634	127.382	130.934	135.054	124.029	126.152	104.732	124.953	145.118	146.019	152.904	135.445	128.793	127.203	134.922	134.73	117.905	43.4628	95.7979	32.5759	111.21	143.74	73.363	131.602	118.008	133.255	130.104	111.585	118.862	100.77	116.29	124.446	153.809	141.121
45	132.217	113.834	147.901	150.365	135.218	133.315	132.174	120.435	83.8689	130.796	122.935	125.302	146.704	142.828	120.698	127.598	127.37	130.991	135.626	124.048	127.016	105.774	125.951	145.108	146.232	152.834	135.49	129.068	127.271	135.172	134.967	118.061	43.949	97.2559	32.8205	112.46	144.354	74.6276	131.775	119.277	133.651	130.178	111.908	119.128	101.981	117.447	125.297	154.104	141.608
46	133.052	114.63	147.968	150.555	135.436	133.489	132.429	120.809	84.7155	131.24	123.6	125.904	146.724	142.786	120.66	128.418	127.604	131.067	135.986	124.346	127.529	106.805	126.68	145.143	146.602	152.918	135.505	129.514	127.424	135.35	134.993	118.189	44.3206	98.2694	32.9316	113.646	144.801	75.7376	131.88	120.526	133.695	130.254	112.151	119.238	102.843	118.478	125.839	154.613	142.072
47	133.925	115.515	148.323	150.774	135.274	133.864	132.537	121.048	85.5696	131.886	124.105	126.651	146.892	143.086	120.977	129.277	127.6	131.311	136.117	124.365	128.369	107.784	127.123	145.215	147.106	153.291	135.765	129.363	127.516	135.316	135.193	118.386	44.7504	99.6078	33.0083	114.796	145.042	76.7054	131.783	121.405	133.78	130.296	112.531	119.194	103.817	119.483	126.415	154.728	142.156
48	134.388	116.579	148.459	151.165	135.312	134.074	132.594	121.402	86.3488	132.614	124.839	127.198	147.057	143.118	121.107	129.914	127.463	131.622	136.483	124.541	128.921	108.531	127.643	145.451	146.98	153.352	135.779	129.438	127.81	135.585	135.348	118.57	45.1722	100.771	33.2289	115.673	145.195	77.7969	131.774	122.409	133.825	130.241	112.511	119.415	104.362	120.441	127.105	155.001	142.379
49	135.054	117.277	148.666	151.143	135.388	134.344	132.758	121.358	87.1538	133.408	125.375	127.69	147.293	143.062	121.236	130.547	127.31	131.713	136.823	124.425	129.467	109.376	128.211	145.595	147.276	153.544	135.734	129.542	127.643	135.828	135.424	118.748	45.6023	101.915	33.4401	116.827	145.338	78.7962	131.924	122.991	133.98	130.398	112.873	119.445	105.272	121.184	127.743	155.34	142.644
50	135.612	118.219	148.649	151.172	135.341	134.151	132.707	121.757	87.7596	133.912	125.842	127.909	147.292	143.107	121.253	131.062	127.521	131.765	137.071	124.616	130.224	110.08	128.708	145.486	147.625	153.451	135.734	129.636	127.708	135.63	135.409	118.568	45.9842	102.689	33.5647	117.623	145.688	79.5454	132.001	123.754	133.949	130.5	113.228	119.469	106.094	121.71	128.328	155.322	142.751
[truncated: 151 more columns]

## Sheet: nonlinear sigmoidal models
Vars	Asia1/MAY/34/95_5UTR/n1	O/HKN/1590_5UTR/n1	Asia1/MAY/34/95_5UTR/f1	O/HKN/1590_5UTR/f1	Asia1/MAY/34/95_3D/n1	O/HKN/1590_3D/n1	Asia1/MAY/34/95_3D/f1	O/HKN/1590_3D/f1	SAT2/ZIM/9/89_5UTR/n1	O/TUR2/92_5UTR/n1	C/SRL/1/84_5UTR/n1	SAT2/ZIM/9/89_5UTR/f1	O/TUR2/92_5UTR/f1	C/SRL/1/84_5UTR/f1	SAT2/ZIM/9/89_3D/n1	O/TUR2/92_3D/n1	C/SRL/1/84_3D/n1	SAT2/ZIM/9/89_3D/f1	O/TUR2/92_3D/f1	C/SRL/1/84_3D/f1	C/BAN/2/92_5UTR/n1	O/HKN/1/92_5UTR/n1	C/SAU1/84_5UTR/n1	C/BAN/2/92_5UTR/f1	O/HKN/1/92_5UTR/f1	C/SAU1/84_5UTR/f1	C/BAN/2/92_3D/n1	O/HKN/1/92_3D/n1	C/SAU1/84_3D/n1	C/BAN/2/92_3D/f1	O/HKN/1/92_3D/f1	C/SAU1/84_3D/f1	SAT2/NYE/29/90_5UTR/n1	Asia1/CAM/2/91_5UTR/n1	**A/SEN/10/97_5UTR/n1**	SAT2/NYE/29/90_5UTR/f1	Asia1/CAM/2/91_5UTR/f1	A/SEN/10/97_5UTR/f1	SAT2/NYE/29/90_3D/n1	Asia1/CAM/2/91_3D/n1	A/SEN/10/97_3D/n1	SAT2/NYE/29/90_3D/f1	Asia1/CAM/2/91_3D/f1	A/SEN/10/97_3D/f1	C/PHI/11/89_5UTR/n1	C/BHU2/91_5UTR/n1	O/SAU12/94_5UTR/n1	C/PHI/11/89_5UTR/f1	C/BHU2/91_5UTR/f1
sig.eff	1.906	1.80645	1.9368	1.9137	1.89167	2.19607	2.33459	2.53633	1.71751	1.87622	1.88098	2.24304	1.84835	1.88251	1.82804	1.56268	1.85816	2.52585	2.22667	2.41202	1.88678	1.64735	1.8027	1.94158	1.85261	1.88072	1.78823	1.88442	1.90061	2.2921	2.37366	2.39495	1.43937	1.63861	1.17141	1.79704	1.84353	1.7406	1.83319	1.54254	1.87453	2.24303	2.30573	2.40893	1.80182	1.82952	1.81183	1.88007	1.85931
sig.resVar	0.0188516	0.0116765	0.032997	0.0303416	0.155227	0.0964009	0.0945218	0.20796	0.00939145	0.019156	0.0182886	0.06599	0.0391127	0.0380728	0.0525586	0.0403475	0.147561	0.163169	0.156554	0.0834276	0.0171186	0.0085293	0.0159344	0.0431871	0.0409133	0.0356491	0.0741589	0.0603503	0.0625241	0.114008	0.131499	0.102057	0.00460641	0.0136891	0.00168199	0.129296	0.0459203	0.13241	0.107656	0.0327228	0.0860035	0.085522	0.126212	0.0892554	0.00936895	0.0165239	0.0183879	0.0360082	0.0324574
sig.AICc	-45.5386	-69.4896	-19.1113	-23.3061	59.8761	36.0574	35.0731	71.4691	-80.3784	-44.7377	-47.0546	17.1068	-9.04606	-10.3934	5.72804	-9.05567	57.3437	60.8074	60.3016	28.8306	-50.3601	-85.193	-53.9443	-4.09125	-8.35929	-13.6822	22.9421	12.6399	14.4092	44.445	51.5816	37.3444	-115.996	-61.5385	-166.37	50.7367	-2.58671	51.9269	41.5784	-17.9648	30.351	30.0703	49.5297	32.2067	-80.4983	-52.128	-46.7837	-14.7447	-19.9357
sig.AIC	-48.2053	-72.1563	-21.0648	-25.2596	57.2094	33.3907	32.4065	70.1054	-83.0451	-47.4044	-49.7213	14.4401	-11.7127	-13.0601	3.06137	-11.0092	54.677	58.8539	57.6349	26.1639	-53.0268	-87.8597	-56.611	-6.75791	-10.3128	-16.3489	20.2754	9.97326	11.7425	41.7783	48.9149	35.3909	-118.663	-64.2052	-169.036	48.0701	-4.54019	49.2602	38.9118	-20.6315	27.6844	27.4036	46.8631	29.54	-83.165	-54.7947	-49.4503	-16.6982	-21.8892
sig.Rsq	0.999992	0.999993	0.999989	0.99999	0.999927	0.999956	0.999959	0.999887	0.999989	0.999991	0.999992	0.999972	0.999989	0.999988	0.999972	0.999978	0.999926	0.999926	0.99993	0.99996	0.999992	0.999994	0.999993	0.999987	0.999988	0.99999	0.999967	0.999969	0.99997	0.999953	0.999945	0.999944	0.999933	0.999989	0.999873	0.999913	0.999987	0.999874	0.999949	0.99998	0.999963	0.999964	0.999915	0.999952	0.999993	0.999992	0.999992	0.99999	0.999989
sig.Rsq.ad	0.999991	0.999992	0.999988	0.999989	0.999917	0.99995	0.999954	0.999877	0.999987	0.99999	0.999991	0.999968	0.999987	0.999986	0.999968	0.999975	0.999915	0.999918	0.999921	0.999955	0.999991	0.999993	0.999992	0.999985	0.999986	0.999988	0.999963	0.999965	0.999966	0.999947	0.999937	0.999938	0.999923	0.999987	0.999856	0.999901	0.999985	0.999857	0.999942	0.999977	0.999958	0.999959	0.999903	0.999945	0.999992	0.999991	0.999991	0.999989	0.999988
sig.cpD1	21.99	24.18	22.25	24.77	20.81	22.85	20.34	23.09	26.27	22.36	21.25	27	22.76	21.97	22.42	28.8	19.75	20.57	24.08	19.33	21.21	24.55	21.36	22.1	24.78	22.41	20.05	21.92	21.27	19.3	21.18	20.43	31.69	26.1	38.8	31.06	26.13	32.34	20.9	29.88	23.43	20.23	23.92	22.68	25	23.23	21.27	25.55	23.52
sig.cpD2	18.06	19.85	19.12	21.55	16.2	17.81	16.85	19.27	21.35	18.52	17.44	23.3	19.55	18.75	18.01	24.26	15.24	17.46	21.02	15.87	17.35	19.81	17.48	18.83	21.52	19.3	15.78	17.62	17.03	16.22	18.09	17.31	24.52	21.17	24.43	27.29	22.89	28.32	16.61	25.37	19.03	17.08	20.86	19.46	20.43	19.08	17.47	22.27	20.33
sig.cpE	NA	NA	NA	NA	NA	NA	NA	NA	NA	NA	NA	NA	NA	NA	NA	NA	NA	NA	NA	NA	NA	NA	NA	NA	NA	NA	NA	NA	NA	NA	NA	NA	NA	NA	NA	NA	NA	NA	NA	NA	NA	NA	NA	NA	NA	NA	NA	NA	NA
sig.cpR	NA	NA	NA	NA	NA	NA	NA	NA	NA	NA	NA	NA	NA	NA	NA	NA	NA	NA	NA	NA	NA	NA	NA	NA	NA	NA	NA	NA	NA	NA	NA	NA	NA	NA	NA	NA	NA	NA	NA	NA	NA	NA	NA	NA	NA	NA	NA	NA	NA
sig.cpT	NA	NA	NA	NA	NA	NA	NA	NA	NA	NA	NA	NA	NA	NA	NA	NA	NA	NA	NA	NA	NA	NA	NA	NA	NA	NA	NA	NA	NA	NA	NA	NA	NA	NA	NA	NA	NA	NA	NA	NA	NA	NA	NA	NA	NA	NA	NA	NA	NA
sig.Cy0	NA	NA	NA	NA	NA	NA	NA	NA	NA	NA	NA	NA	NA	NA	NA	NA	NA	NA	NA	NA	NA	NA	NA	NA	NA	NA	NA	NA	NA	NA	NA	NA	NA	NA	NA	NA	NA	NA	NA	NA	NA	NA	NA	NA	NA	NA	NA	NA	NA
sig.cpCQ	NA	NA	NA	NA	NA	NA	NA	NA	NA	NA	NA	NA	NA	NA	NA	NA	NA	NA	NA	NA	NA	NA	NA	NA	NA	NA	NA	NA	NA	NA	NA	NA	NA	NA	NA	NA	NA	NA	NA	NA	NA	NA	NA	NA	NA	NA	NA	NA	NA
sig.cpMR	NA	NA	NA	NA	NA	NA	NA	NA	NA	NA	NA	NA	NA	NA	NA	NA	NA	NA	NA	NA	NA	NA	NA	NA	NA	NA	NA	NA	NA	NA	NA	NA	NA	NA	NA	NA	NA	NA	NA	NA	NA	NA	NA	NA	NA	NA	NA	NA	NA
sig.slope_cpD1	107.14	94.8	117.68	118.63	98.65	103.66	102.65	95.4	68	103.5	104.37	106.86	123.04	116.49	93.08	97.53	95.93	101.95	101.43	98.29	103.18	87.61	104.76	122.15	122.05	123.82	103.27	94.51	97.85	105.67	102.87	92.21	21.44	82.66	10.55	91.46	125.75	78.76	98.62	93.52	103.4	103.34	82.23	90.91	85.47	102.18	107.47	128.38	115
sig.Fmax	8.22	6.48	12.21	12.04	7.45	6.98	9.47	7.89	4.12	8.1	8.24	9.12	12.47	11.83	7.06	7.09	7.3	10.09	10.24	9	7.98	5.41	8	12.22	12.16	12.88	8	7.41	7.73	10.68	10.52	9.2	1.06	4.98	0.43	7.34	12.63	6.17	7.69	6.81	8.07	10.3	8.31	8.99	5.58	7.4	8.52	12.81	11.65
sig.fluo	7.23096	6.0282	11.4487	11.456	6.68464	4.75314	6.14757	4.77253	4.03007	7.40399	7.51286	6.2104	12.3959	11.5153	6.63054	9.42657	6.79228	5.87599	7.0433	5.59889	7.16356	5.93729	7.67964	11.3044	12.0892	12.4226	7.88351	6.62814	6.96105	7.06722	6.76563	5.91595	1.45758	5.29096	1.16701	6.59708	12.5066	5.81766	7.33894	9.37909	7.2491	7.15838	5.49754	5.64249	5.1873	6.82646	8.13737	12.3838	11.4548
sig.init1	-0.0838383	0.100075	-0.158616	-0.110164	-0.299244	-0.470213	-0.42733	0.0967094	0.175918	-0.0418083	-0.0901066	-0.0623403	-0.326254	-0.26409	-0.408896	-0.203708	-0.187427	-0.371933	-0.219242	-0.380789	-0.0868787	0.101725	-0.167767	-0.219298	-0.186133	-0.348114	-0.340107	-0.38508	-0.286567	-0.497677	-0.427674	-0.199571	0.0754309	0.154251	-0.232517	0.681105	-0.231275	0.588081	-0.266153	-0.0871031	-0.517942	-0.399526	-0.165213	-0.369756	0.141637	-0.0167456	-0.220236	-0.147033	-0.22963
sig.init2	6.31225e-05	4.81052e-05	3.71271e-05	9.653e-06	0.000218873	3.91061e-06	3.84022e-06	7.75705e-08	3.89259e-05	6.43077e-05	0.000123176	4.15547e-08	7.54451e-05	8.12725e-05	0.000126814	0.000186654	0.000538505	5.53402e-07	3.46777e-07	4.78315e-06	0.000117858	0.000301355	0.000258106	4.23931e-05	2.08775e-05	6.30577e-05	0.000819387	9.39198e-05	0.000123916	1.01455e-05	1.09396e-06	1.60843e-06	0.000192869	0.000152428	0.0244635	7.45567e-07	1.03849e-05	8.87401e-07	0.000311704	0.000157243	4.64687e-05	7.2869e-06	1.48586e-07	2.0949e-07	3.09573e-05	6.74242e-05	0.000251871	9.70553e-06	3.8287e-05
sig.cf	NA	NA	NA	NA	NA	NA	NA	NA	NA	NA	NA	NA	NA	NA	NA	NA	NA	NA	NA	NA	NA	NA	NA	NA	NA	NA	NA	NA	NA	NA	NA	NA	NA	NA	NA	NA	NA	NA	NA	NA	NA	NA	NA	NA	NA	NA	NA	NA	NA
sig.b	-5.1988	-5.05607	-7.51438	-8.03541	-4.20488	-3.65774	-5.09569	-5.17005	-4.61447	-5.53815	-5.33835	-6.36521	-7.49887	-7.20686	-4.74608	-6.58748	-4.18252	-5.71211	-7.1971	-4.80531	-5.18691	-4.73268	-5.21276	-7.02744	-7.96003	-7.57162	-4.51795	-4.727	-4.75507	-5.63023	-6.1386	-5.89141	-3.66582	-4.60817	-1.61704	-7.33509	-8.39521	-7.14464	-4.69757	-6.93269	-4.92049	-5.84445	-7.06498	-6.21227	-4.86212	-5.14194	-5.34888	-8.12284	-7.74885
sig.c	-0.0838383	0.100075	-0.158616	-0.110164	-0.299244	-0.470213	-0.42733	0.0967094	0.175918	-0.0418083	-0.0901066	-0.0623403	-0.326254	-0.26409	-0.408896	-0.203708	-0.187427	-0.371933	-0.219242	-0.380789	-0.0868787	0.101725	-0.167767	-0.219298	-0.186133	-0.348114	-0.340107	-0.38508	-0.286567	-0.497677	-0.427674	-0.199571	0.0754309	0.154251	-0.232517	0.681105	-0.231275	0.588081	-0.266153	-0.0871031	-0.517942	-0.399526	-0.165213	-0.369756	0.141637	-0.0167456	-0.220236	-0.147033	-0.22963
sig.d	101.344	86.8302	116.323	117.773	117.111	126.466	106.682	97.5167	62.8337	96.321	97.5945	105.267	121.597	116.462	102.258	98.5972	110.954	99.0547	95.2546	101.45	96.1569	78.8004	96.4796	122.434	120.265	121.566	111.782	105.073	107.462	103.445	101.756	90.1633	24.0905	76.0721	46.0486	81.7617	123.442	74.0876	107.936	93.1834	117.45	102	77.7559	90.9286	79.638	95.8399	100.608	127.056	112.499
sig.e	15.7212	15.6195	19.874	21.9927	15.2234	2.68428	11.3954	4.06513	12.2404	16.8888	16.1739	7.98745	20.3306	19.5819	16.4103	25.0937	15.0901	6.29883	16.5029	9.5978	15.6579	16.2248	15.9406	19.3498	22.0374	19.9198	15.5149	15.8326	16.0511	12.4462	13.5056	13.3058	2.94699	13.2674	1.04162	9.09364	23.1516	8.76415	16.273	26.2893	16.8449	13.9001	15.6158	12.9179	14.9218	15.9689	16.2037	22.5904	20.9205
sig.f	7.00302	11.0316	2.78305	3.04924	4.89805	3249.06	23.1386	9471.48	41.0223	5.75007	5.26691	2692.16	2.78048	2.75047	5.56991	3.00556	4.08909	1013.99	17.3691	35.1797	5.93484	8.71274	5.65849	3.04965	2.9897	2.89824	4.1324	5.8921	4.85404	14.1079	18.5783	14.8152	7570.09	27.4134	648.136	9225.93	3.21304	12728.9	4.16943	2.91883	6.35987	10.6901	23.3009	38.542	14.9094	8.36241	5.26714	3.17443	2.92852
sig.k1	0.000904553	-0.0532807	NA	NA	0.124067	0.158247	0.117369	NA	-0.0646786	-0.0155408	0.00388984	-0.00663976	0.0831085	0.0695515	0.121644	NA	0.0942474	NA	0.0244146	0.104601	0.00332386	-0.0468194	0.0286039	0.049943	NA	0.0895629	0.127334	0.127627	0.0944884	0.12265	0.09553	NA	-0.0132534	-0.0476057	0.0898255	-0.177344	NA	-0.113285	0.096147	0.0135631	0.16907	0.100542	0.0177786	0.0778074	-0.0595043	-0.0119592	0.0499518	NA	NA
sig.k2	0.00298879	0.00530228	NA	NA	-0.00834734	-0.00869019	-0.00343584	NA	0.0048688	0.00372247	0.00312586	0.00172235	-0.000925496	-0.00123246	-0.00496674	NA	-0.00670215	NA	0.00220812	-0.00284372	0.00329066	0.00576234	0.00330062	-0.000925053	NA	-0.000755721	-0.00502755	-0.00570949	-0.00480634	-0.00133015	-0.00122017	NA	0.00122059	0.00537044	-0.00285159	0.00852173	NA	0.00557783	-0.0047355	0.00109835	-0.00760432	-0.00122723	0.00162791	-0.00125002	0.00481854	0.00367008	0.00225249	NA	NA
sig.model	l7	l7	l6	l6	l7	l7	l7	l5	l7	l7	l7	l7	l7	l7	l7	l6	l7	l6	l7	l7	l7	l7	l7	l7	l6	l7	l7	l7	l7	l7	l7	l6	l7	l7	l7	l7	l6	l7	l7	l7	l7	l7	l7	l7	l7	l7	l7	l6	l6
sli.eff	1.81854	1.71207	1.87725	1.88125	1.97444	1.89342	1.8747	1.90051	1.59185	1.83264	1.83881	1.88786	1.73807	1.82885	1.70081	1.52816	1.85926	1.89356	1.77874	1.9432	1.8439	1.5977	1.68529	1.92195	1.77733	1.74823	1.71259	1.79621	1.93628	1.87456	1.8988	1.92855	1.3761	1.59284	1.06236	1.65673	1.7156	1.61831	1.83135	1.51289	1.72012	1.83184	1.86417	1.83433	1.79887	1.72948	1.68471	1.80555	1.74679
sli.rsq	0.999576	0.999684	0.999092	0.99946	0.99798	0.998256	0.996308	0.999142	0.994549	0.999828	0.99787	0.999765	0.999684	0.999488	0.999206	0.999447	0.997784	0.999145	0.999368	0.999394	0.998402	0.996534	0.999497	0.9981	0.999883	0.9993	0.999262	0.999101	0.998278	0.999663	0.999466	0.999638	0.995854	0.998271	0.998824	0.998884	0.999761	0.99822	0.998027	0.999897	0.999328	0.999132	0.999283	0.997309	0.999559	0.998953	0.998928	0.999208	0.999835
sli.init	0.000146441	0.000135367	6.44875e-05	1.35972e-05	0.000116643	5.12817e-05	0.000151781	1.80195e-05	0.000184288	0.000101257	0.0001831	2.26901e-06	0.000240981	0.000136532	0.000451267	0.000312711	0.000491445	8.8242e-05	3.94663e-05	0.00014669	0.000174236	0.000516021	0.000799274	5.11128e-05	4.92993e-05	0.000247435	0.00151784	0.000215541	9.37982e-05	0.000274037	6.42135e-05	7.02967e-05	0.000548451	0.000267808	0.587028	6.16375e-06	5.12049e-05	6.26134e-06	0.000308466	0.000252762	0.000223315	0.000225247	1.30086e-05	4.23583e-05	3.15874e-05	0.000190348	0.000855589	2.30975e-05	0.000130559
sli.base	0	0	0	0	0	0	0	0	0	0	0	0	0	0	0	0	0	0	0	0	0	0	0	0	0	0	0	0	0	0	0	0	0	0	0	0	0	0	0	0	0	0	0	0	0	0	0	0	0
exp.point	18	19	19	21	16	17	16	19	21	18	17	23	19	18	18	24	15	17	21	15	17	19	17	18	21	19	15	17	17	16	18	17	24	21	NA	27	22	28	16	25	19	17	20	19	20	19	17	22	20
exp.eff	1.83048	1.74539	1.88004	1.90585	1.83211	1.97031	1.92421	1.90921	1.6997	1.82633	1.81634	1.87866	1.77274	1.83604	1.70314	1.54068	1.88259	1.91689	1.80402	1.93575	1.83936	1.60765	1.70001	1.88532	1.79316	1.79606	1.72851	1.80499	1.83698	1.87708	1.9201	1.95351	1.38222	1.65496	NA	1.52076	1.71387	1.57762	1.80036	1.52979	1.75709	1.88055	1.91695	1.89671	1.81596	1.77783	1.72332	1.84122	1.77727
exp.AIC	-50.6594	-47.4501	-45.9458	-53.3307	-44.2545	-40.1425	-38.9651	-45.355	-40.5577	-61.7568	-39.4084	-63.4449	-34.8203	-46.5377	-52.9413	-57.0007	-47.2154	-38.0096	-43.1508	-43.9975	-42.2105	-27.0783	-23.528	-28.1693	-40.2814	-22.811	-30.988	-44.0059	-49.1883	-40.6984	-46.8933	-42.9415	-55.8967	-12.4918	NA	1.22235	-18.4778	-13.3728	-41.6868	-56.1445	-36.3823	-32.0487	-61.8823	-44.0483	-50.5763	-41.6353	-17.6278	-41.2389	-31.4441
exp.resVar	0.00270024	0.00375581	0.00406525	0.00368223	0.00275004	0.00418757	0.00382746	0.00419365	0.00676497	0.00145765	0.00437236	0.00301421	0.00730113	0.00339508	0.00237875	0.00445954	0.00184411	0.00474735	0.00597913	0.00228536	0.00370794	0.0109737	0.0111278	0.00941963	0.00685455	0.0137371	0.00544024	0.00333631	0.00245964	0.00343448	0.00332868	0.00355186	0.00466948	0.0257447	NA	0.051246	0.0203472	0.0305662	0.00322874	0.00511375	0.00672492	0.00674115	0.00209234	0.0044922	0.00368246	0.00510053	0.0157449	0.0072308	0.00958491
exp.RMSE	0.0474363	0.0562387	0.0585096	0.05618	0.0472695	0.0587247	0.0557657	0.0594264	0.0761482	0.0348526	0.0600064	0.0511962	0.0784112	0.0531905	0.0445229	0.0624668	0.0384095	0.0625267	0.0715889	0.0427585	0.0552594	0.0961302	0.0957292	0.0885985	0.0766507	0.107555	0.0659711	0.0524171	0.0450065	0.0528254	0.0526678	0.0540839	0.0639202	0.148549	NA	0.213429	0.132562	0.165201	0.0512187	0.0670828	0.0752535	0.0745086	0.0421721	0.0615053	0.0559472	0.0655376	0.11387	0.079024	0.0902617
exp.init	0.000238854	0.000163526	0.000121768	2.01826e-05	0.000634465	5.46328e-05	0.00019461	3.15205e-05	7.99196e-05	0.000196136	0.000411599	4.81712e-06	0.000292533	0.000234794	0.000762791	0.000400136	0.000794201	0.00014333	5.3578e-05	0.00030672	0.000338147	0.000728336	0.0011665	0.000138702	7.31739e-05	0.0002662	0.00231812	0.000359698	0.000401015	0.000504958	0.000101969	0.000112036	0.000591735	0.00019726	NA	8.86989e-05	8.60803e-05	1.7993e-05	0.000740846	0.000291515	0.000263401	0.000279906	1.4675e-05	4.29875e-05	4.81341e-05	0.000202745	0.00100558	2.76796e-05	0.000163822
LRE.eff	1.90193	1.83329	1.94015	1.93941	1.87268	1.89403	1.97944	1.99089	1.40432	1.89785	1.89174	1.98195	1.88147	1.91897	1.76913	1.58219	1.93662	1.98442	1.94598	1.9998	1.91869	1.4265	1.83926	1.94734	1.88291	1.90524	1.81972	1.80747	1.94454	1.98326	1.97165	1.98903	1.35612	1.40151	1.13795	1.88752	1.88532	1.8291	1.83742	1.59322	1.82706	1.97091	1.93868	1.99136	1.87788	1.84266	1.84422	1.92229	1.89192
LRE.rsq	0.981984	0.985416	0.99127	0.992814	0.983798	0.983173	0.984996	0.970177	0.987078	0.996221	0.984506	0.991987	0.99324	0.993363	0.987492	0.997108	0.972645	0.983121	0.991885	0.979036	0.992893	0.984222	0.994657	0.986379	0.994414	0.994274	0.996161	0.989608	0.981647	0.996762	0.99231	0.991312	0.98331	0.994759	0.932019	0.979575	0.988953	0.991542	0.994733	0.998017	0.99261	0.987486	0.993745	0.992433	0.974821	0.986299	0.994419	0.996543	0.993544
LRE.base	0	0	0	0	0	0	0	0	0	0	0	0	0	0	0	0	0	0	0	0	0	0	0	0	0	0	0	0	0	0	0	0	0	0	0	0	0	0	0	0	0	0	0	0	0	0	0	0	0
sig.k	NA	NA	0.0334582	0.0268154	NA	NA	NA	NA	NA	NA	NA	NA	NA	NA	NA	0.0407018	NA	0.0724385	NA	NA	NA	NA	NA	NA	0.0463259	NA	NA	NA	NA	NA	NA	0.0518454	NA	NA	NA	NA	0.0584603	NA	NA	NA	NA	NA	NA	NA	NA	NA	NA	0.0392105	0.0578011
[truncated: 551 more columns]

## Sheet: cm3 model
strain	assay	replicate	D0_non-tailed	max_non-tailed	Kd_non-tailed	Fb_non-tailed	RSS_non-tailed	Rsq.ad_non-tailed	D0_tailed	max_tailed	Kd_tailed	Fb_tailed	RSS_tailed	Rsq.ad_tailed
Asia1/MAY/34/95	panFMDV-5UTR	1	4.67378e-05	1041.19	11.7415	29.3749	89.2323	0.999488	3.1056e-05	766.247	20.8893	28.3835	60.9453	0.999746
O/HKN/15/90	panFMDV-5UTR	1	1.13898e-05	1078.76	8.84499	30.1296	57.4916	0.999524	5.67565e-06	788.695	20.5423	28.7248	49.8458	0.999783
SAT2/ZIM/9/89	panFMDV-5UTR	1	2.60916e-06	935.529	5.46255	29.5544	16.4426	0.99969	1.04246e-06	896.004	14.0049	28.3102	86.2191	0.999458
O/TUR/2/92	panFMDV-5UTR	1	3.48238e-05	980.185	11.6185	29.3499	87.1179	0.999458	2.44699e-05	824.704	21.1401	29.2493	48.6894	0.999813
C/SRL/1/84	panFMDV-5UTR	1	7.50035e-05	978.879	11.8294	28.7691	94.6755	0.999437	3.97545e-05	781.002	20.1368	28.318	42.4345	0.999821
C/BAN/2/92	panFMDV-5UTR	1	7.68406e-05	993.722	11.3403	27.8779	97.1902	0.999406	3.75386e-05	836.073	20.5877	29.7973	56.9974	0.999779
O/HKN/1/92	panFMDV-5UTR	1	1.13107e-05	1148.31	7.17428	29.4574	35.1549	0.99964	6.09231e-06	830.742	20.5005	29.4728	48.1827	0.999801
C/SAU/1/84	panFMDV-5UTR	1	7.43674e-05	1025.97	11.2828	29.0508	94.4636	0.999433	2.93038e-05	803.353	22.0349	29.7175	62.6671	0.999764
SAT2/NYE/29/90	panFMDV-5UTR	1	8.35465e-08	516.29	1.33695	27.9019	0.557005	0.99984	6.53978e-08	849.74	10.8631	30.274	71.4548	0.999229
Asia1/CAM/2/91	panFMDV-5UTR	1	3.73031e-06	1134.32	6.6181	28.9034	24.5562	0.999701	2.4071e-06	843.567	21.4342	30.308	51.845	0.99979
A/SEN/10/97	panFMDV-5UTR	1	6.88566e-08	2.18072e+09	0.427385	28.7362	1.67057	0.997261	2.60171e-08	755.784	9.24588	29.0305	43.0675	0.999328
C/PHI/11/89	panFMDV-5UTR	1	6.44624e-06	1035.07	7.58879	28.0673	35.8929	0.99962	3.69436e-06	869.998	21.6947	30.7527	53.1408	0.999798
C/BHU/2/91	panFMDV-5UTR	1	2.14823e-05	1069.85	10.3652	30.1604	67.5205	0.999547	1.32546e-05	769.296	19.6596	27.3115	51.6511	0.999767
O/SAU/12/94	panFMDV-5UTR	1	7.71313e-05	1000.97	12.2924	28.8927	87.9611	0.999511	3.35673e-05	852.733	21.8667	30.4775	68.3861	0.999756
O/PHI/7/75	panFMDV-5UTR	1	7.38992e-06	1036	8.18737	27.6331	47.9655	0.999545	4.12398e-06	796.269	19.5894	28.074	45.4757	0.999792
O/TUR/7/91	panFMDV-5UTR	1	1.94972e-05	1016.15	9.81592	28.342	74.3692	0.999448	9.85601e-06	745.414	19.7026	27.1091	41.6468	0.999805
O/ETH/3/90	panFMDV-5UTR	1	1.96143e-05	1068.92	9.83065	30.2347	68.5704	0.999508	1.05306e-05	811.026	21.1143	29.0497	57.1619	0.999771
O/KUW/1/96	panFMDV-5UTR	1	1.50153e-05	1055.19	9.73064	29.6501	70.4717	0.999479	9.30595e-06	807.42	16.8184	25.5851	139.191	0.999299
O/SAU/16/91	panFMDV-5UTR	1	9.08044e-06	1104.68	9.2508	30.8758	50.9152	0.999604	5.19298e-06	777.378	20.3105	28.0835	54.7401	0.999756
A5/FRA/1/68	panFMDV-5UTR	1	9.06643e-06	1178.15	6.34869	30.8928	24.2436	0.999707	2.76296e-06	808.394	19.0127	28.4177	35.6179	0.999831
C/NEP/1/94	panFMDV-5UTR	1	4.12423e-05	1068.39	11.4982	30.3735	97.8842	0.999434	3.09388e-05	806.921	20.3954	28.7523	51.0614	0.999793
Asia1/OMN/2/82	panFMDV-5UTR	1	1.17248e-05	1130.3	9.65847	30.1524	74.0058	0.999475	5.8276e-06	810.852	21.5975	29.9318	56.9384	0.999771
O/SAU/8/95	panFMDV-5UTR	1	6.17402e-05	1131.66	13.3726	33.9761	134.26	0.99938	2.80637e-05	891.858	23.0362	32.4321	73.1249	0.999761
SAT2/ZIM/1/97	panFMDV-5UTR	1	1.0414e-05	1268.14	9.41013	35.1744	67.1986	0.999539	5.99813e-06	923.56	22.5028	33.5752	87.3805	0.999702
SAT1/UGA/47/71	panFMDV-5UTR	1	6.88473e-06	1153.56	8.57358	32.6119	51.3869	0.999566	1.56607e-06	895.394	21.7032	32.8122	73.9286	0.999714
SAT1/NIG/10/81	panFMDV-5UTR	1	4.68603e-07	1097.78	2.69858	34.0441	3.58773	0.999795	2.86408e-07	942.663	17.3062	33.3935	120.035	0.99938
O1/MAN/TUR/69	panFMDV-5UTR	1	4.29619e-07	1352.87	3.37471	32.636	5.58588	0.999799	2.85194e-07	861.385	21.3375	32.4703	54.1044	0.999757
O/TUR/11/96	panFMDV-5UTR	1	5.4152e-05	947.313	12.3396	29.4641	102.297	0.999395	3.06562e-05	893.836	23.3953	33.1113	63.7378	0.999795
SAT3/MAL/3/76	panFMDV-5UTR	1	2.41566e-07	866.446	0.673564	32.6255	3.42259	0.997541	6.93611e-08	819.914	8.30961	32.5727	67.016	0.998952
SAT2/ZIM/3/97	panFMDV-5UTR	1	7.29448e-07	1251.21	4.1117	32.786	11.4579	0.999701	4.01618e-07	920.579	21.1311	33.551	72.6971	0.999697
A/BUN/4/90	panFMDV-5UTR	1	1.9879e-05	1037	10.7686	31.6132	89.6408	0.999404	1.22396e-05	990.839	23.167	34.1709	61.2139	0.999816
O/SAU/5/95	panFMDV-5UTR	1	5.10669e-05	1141.49	12.044	33.8716	115.641	0.999397	2.16697e-05	921.935	23.5625	33.2969	71.1834	0.999778
C/KEN/5/96	panFMDV-5UTR	1	3.9523e-05	914.568	12.4347	30.7989	45.714	0.999716	1.82285e-05	958.977	23.2199	34.3853	54.4184	0.999833
O/SAU/11/85	panFMDV-5UTR	1	9.66538e-05	1075.41	13.6267	32.9778	117.852	0.999447	4.6627e-05	865.948	22.1815	30.8467	71.9334	0.999753
A22/IRQ/24/64	panFMDV-5UTR	1	9.64311e-06	1096.56	9.59899	31.8862	63.6244	0.999524	4.23263e-06	905.957	23.3788	33.5472	63.0954	0.999786
O/MAY/17/96	panFMDV-5UTR	1	7.25347e-05	1013.79	13.856	31.2389	144.197	0.999303	3.90432e-05	819.73	23.7932	31.3596	70.614	0.999759
SAT1/BOT/1/68	panFMDV-5UTR	1	7.94784e-06	1191.63	9.18098	33.9695	59.0315	0.999556	2.88964e-06	826.385	20.1162	29.9586	62.1031	0.999728
SAT3/UGA/92/70	panFMDV-5UTR	1	NA	NA	NA	NA	NA	NA	3.22339e-08	1.69041e+08	0.117118	33.1451	1.7217	0.962705
SAT2/ZIM/19/89	panFMDV-5UTR	1	3.1967e-06	947.778	6.74068	33.8128	26.8284	0.999615	1.10618e-06	865.884	12.9313	26.9089	104.985	0.999272
O/TUR/5/90	panFMDV-5UTR	1	4.74612e-05	1161.3	13.9387	35.9569	122.54	0.999464	2.39755e-05	862.802	22.3506	31.6039	52.2494	0.999817
Asia1/BAN/1/79	panFMDV-5UTR	1	158.709	12372.4	2.11361	-124.337	0.122246	0.984215	9.84044e-10	64.5254	0.163024	33.0032	0.664387	0.980466
SAT2/ZIM/11/91	panFMDV-5UTR	1	2.26828e-06	1236.38	6.27974	33.7754	25.137	0.999673	1.16829e-06	876.572	21.3531	32.0453	68.8285	0.999721
Asia1/CAM/9/80	panFMDV-5UTR	1	3.61684e-05	1225.79	11.676	35.6217	112.88	0.999417	1.42312e-05	945.877	21.1376	32.9958	66.0079	0.999772
O/UKG/11/2001	panFMDV-5UTR	1	8.53587e-05	646.912	6.60143	25.3613	41.9684	0.99926	3.8857e-05	1012.16	7.5018	24.7565	92.2845	0.999085
SAT1/ZIM/25/89	panFMDV-5UTR	1	3.09855e-07	770.401	4.06928	26.0461	6.56648	0.999758	1.76542e-07	664.112	14.7996	24.8186	61.5275	0.999475
O/HKN/24/96	panFMDV-5UTR	1	3.10173e-05	778.002	11.0877	23.903	66.9293	0.999468	1.82373e-05	648.127	18.6546	24.3248	35.4758	0.999803
A/IRN/11/96	panFMDV-5UTR	1	4.55835e-05	842.473	12.0816	25.2428	80.0522	0.999468	2.74432e-05	699.894	20.5038	26.4323	47.2575	0.999781
Asia1/Shamir/ISR/89	panFMDV-5UTR	1	7.07107e-05	751.869	11.9503	23.5531	77.5349	0.999428	5.49298e-05	698.512	20.2864	26.4094	49.3652	0.999772
C1/Noville/SWI/65	panFMDV-5UTR	1	6.23285e-06	904.082	9.15587	25.723	53.0058	0.999509	3.11808e-06	638.938	18.4388	24.0674	39.5434	0.999761
SAT3/ZIM/4/99	panFMDV-5UTR	1	5.46667e-07	1018.37	5.67046	27.6344	12.0375	0.999778	3.72773e-07	681.273	18.5477	25.7719	49.091	0.999692
Asia1/MAY/34/95	panFMDV-5UTR	2	3.52931e-05	973.786	9.65098	26.834	65.5543	0.999498	1.98354e-05	665.026	17.7013	24.6566	49.267	0.999719
O/HKN/15/90	panFMDV-5UTR	2	8.46774e-06	955.677	7.34145	27.7814	38.9314	0.999547	4.40783e-06	742.904	17.7071	27.0363	42.5055	0.999769
SAT2/ZIM/9/89	panFMDV-5UTR	2	1.40939e-06	791.198	3.47963	26.8916	3.19362	0.999869	7.48406e-07	792.277	12.2876	26.403	60.2269	0.999503
O/TUR/2/92	panFMDV-5UTR	2	2.75541e-05	942.457	8.83051	27.0854	61.3366	0.999455	1.97777e-05	734.976	17.7997	25.9131	46.2707	0.999762
C/SRL/1/84	panFMDV-5UTR	2	4.72836e-05	903.075	9.30752	26.5045	72.2271	0.999386	2.69716e-05	711.01	16.3267	24.6815	45.2399	0.999739
C/BAN/2/92	panFMDV-5UTR	2	4.11578e-05	901.433	8.76517	24.7694	58.7238	0.999467	2.36613e-05	730.88	17.2249	25.534	52.7471	0.999719
O/HKN/1/92	panFMDV-5UTR	2	6.19031e-06	929.664	6.03119	25.9527	24.7692	0.999618	4.55926e-06	700.936	16.6395	24.9824	40.9989	0.999751
C/SAU/1/84	panFMDV-5UTR	2	3.29412e-05	931.163	8.90027	25.4887	60.9978	0.999466	1.87205e-05	697.73	18.6412	26.0004	48.1226	0.99975
SAT2/NYE/29/90	panFMDV-5UTR	2	1.33779e-07	323.633	0.819924	25.5899	0.707434	0.999482	7.14084e-08	708.843	8.22478	27.3779	55.2658	0.999043
Asia1/CAM/2/91	panFMDV-5UTR	2	2.00467e-06	1008.77	5.60007	27.676	18.4593	0.999682	2.20173e-06	752.113	17.162	26.3716	45.4779	0.999742
A/SEN/10/97	panFMDV-5UTR	2	NA	NA	NA	NA	NA	NA	1.91749e-08	501.778	4.4643	25.307	12.2572	0.99932
C/PHI/11/89	panFMDV-5UTR	2	5.5597e-06	899.166	6.59588	25.4032	30.6234	0.999569	3.14234e-06	765.795	18.2579	27.0194	41.763	0.999785
C/BHU/2/91	panFMDV-5UTR	2	1.61153e-05	914.316	8.60339	26.4217	50.5029	0.999516	8.1313e-06	691.881	16.0112	24.0057	43.6671	0.999728
O/SAU/12/94	panFMDV-5UTR	2	4.43082e-05	936.239	9.48606	25.9388	61.9828	0.999502	2.15602e-05	789.373	18.5062	27.5642	59.5448	0.999725
O/PHI/7/75	panFMDV-5UTR	2	5.56596e-06	1000.56	7.03591	27.3183	36.5377	0.999562	3.32793e-06	737.274	16.1317	25.2059	41.6834	0.999748
O/TUR/7/91	panFMDV-5UTR	2	1.20898e-05	1019.04	8.27261	29.2014	46.4345	0.999563	7.50616e-06	676.452	15.6078	23.4288	37.6617	0.999753
O/ETH/3/90	panFMDV-5UTR	2	1.21512e-05	942.643	7.65541	26.4514	44.0903	0.99952	8.09614e-06	739.755	17.2164	25.8458	46.969	0.999744
O/KUW/1/96	panFMDV-5UTR	2	1.30206e-05	1005.18	8.38298	28.7272	53.1555	0.999506	6.8624e-06	626.918	14.8563	22.2431	33.4374	0.999751
O/SAU/16/91	panFMDV-5UTR	2	5.88084e-06	1066.92	7.54435	30.4334	33.2817	0.999647	3.73695e-06	709.518	16.5768	24.8265	45.8576	0.999722
A5/FRA/1/68	panFMDV-5UTR	2	4.76907e-06	1045.72	6.35135	27.766	19.8699	0.999733	2.29951e-06	739.952	16.6454	25.8933	34.4787	0.999795
C/NEP/1/94	panFMDV-5UTR	2	2.57526e-05	1042.2	9.49215	29.2236	78.1121	0.999413	1.63841e-05	763.397	17.5022	26.4971	50.8422	0.999742
Asia1/OMN/2/82	panFMDV-5UTR	2	7.54831e-06	1219.17	8.36875	33.8767	43.9528	0.999633	2.87795e-06	715.209	16.9491	25.7984	39.9021	0.999762
O/SAU/8/95	panFMDV-5UTR	2	3.01208e-05	977.522	8.5921	27.1896	63.9461	0.999433	1.51289e-05	718.592	16.4096	24.4979	64.0816	0.999633
SAT2/ZIM/1/97	panFMDV-5UTR	2	5.14927e-06	1033.73	5.73223	27.5786	19.6503	0.999695	4.05853e-06	754.532	16.8618	26.1435	68.3977	0.999617
SAT1/UGA/47/71	panFMDV-5UTR	2	2.11461e-06	1041.06	3.97621	26.9129	5.35765	0.999853	1.01606e-06	726.443	15.0324	25.2283	60.7927	0.999576
SAT1/NIG/10/81	panFMDV-5UTR	2	3.21446e-07	899.094	1.18857	27.8069	0.511194	0.999874	2.06043e-07	732.736	9.72589	25.5749	66.6484	0.999166
O1/MAN/TUR/69	panFMDV-5UTR	2	1.30206e-07	1117.55	1.49993	26.7829	1.57762	0.999734	1.82685e-07	733.129	13.0044	25.8164	44.438	0.999599
O/TUR/11/96	panFMDV-5UTR	2	2.6619e-05	919.447	7.59001	25.0834	39.2384	0.999575	2.3833e-05	761.042	16.6677	24.9535	88.6767	0.999536
SAT3/MAL/3/76	panFMDV-5UTR	2	3.83738e-07	1045.22	0.217967	25.8449	0.867447	0.995392	6.10043e-08	416.523	3.37931	25.2245	13.0297	0.998911
SAT2/ZIM/3/97	panFMDV-5UTR	2	2.64816e-07	1032.03	1.67403	25.7601	2.67981	0.99965	3.45665e-07	782.273	13.5997	27.1338	58.6193	0.999543
A/BUN/4/90	panFMDV-5UTR	2	1.37951e-05	899.383	6.70704	25.3028	39.5882	0.999476	9.23845e-06	737.824	17.3631	25.9464	66.1627	0.999644
O/SAU/5/95	panFMDV-5UTR	2	2.32065e-05	1023.36	7.91858	27.6046	40.7281	0.999611	1.45668e-05	782.921	17.6584	26.4236	59.3517	0.999709
C/KEN/5/96	panFMDV-5UTR	2	2.04795e-05	948.852	7.60726	26.3987	25.7305	0.999723	1.48562e-05	789.438	17.5885	26.4375	51.8126	0.999747
O/SAU/11/85	panFMDV-5UTR	2	4.90742e-05	964.989	9.8889	27.0888	64.3507	0.99952	3.05573e-05	675.196	16.7023	23.4419	50.6439	0.999704
A22/IRQ/24/64	panFMDV-5UTR	2	5.06794e-06	960.867	5.70415	26.326	18.5463	0.999696	2.79451e-06	757.283	17.6636	26.7875	46.9378	0.999745
O/MAY/17/96	panFMDV-5UTR	2	5.88104e-05	948.186	9.536	26.2876	73.4499	0.999426	2.6576e-05	681.957	17.9708	24.5984	50.5314	0.999726
SAT1/BOT/1/68	panFMDV-5UTR	2	3.67519e-06	1017.88	5.21518	27.1785	14.7108	0.999733	2.42163e-06	701.002	14.5445	23.6603	54.6279	0.99961
SAT3/UGA/92/70	panFMDV-5UTR	2	19.0086	101265	0.02633	7.13153	0.117296	0.977286	0.0504486	379.506	0.026995	25.9028	0.14228	0.976448
SAT2/ZIM/19/89	panFMDV-5UTR	2	1.03615e-06	832.261	3.97277	28.248	3.00225	0.999898	7.16003e-07	635.35	9.98026	21.1449	51.8668	0.999351
O/TUR/5/90	panFMDV-5UTR	2	3.22772e-05	990.224	9.30699	28.7414	58.1816	0.999534	1.45985e-05	684.112	16.7354	24.2842	44.1528	0.999739
Asia1/BAN/1/79	panFMDV-5UTR	2	NA	NA	NA	NA	NA	NA	2.01093e-09	9.49582	0.0320987	25.9896	0.0796187	0.947024
SAT2/ZIM/11/91	panFMDV-5UTR	2	1.64788e-06	1012.23	4.09944	27.0669	6.99914	0.999811	8.42029e-07	726.249	14.8691	25.0338	62.5045	0.999554
Asia1/CAM/9/80	panFMDV-5UTR	2	1.92304e-05	1131.34	7.91175	31.1623	44.9866	0.999594	9.58657e-06	741.478	15.8967	25.2035	52.231	0.999694
O/UKG/11/2001	panFMDV-5UTR	2	0.00010929	804.86	7.70496	32.5539	55.1668	0.999315	4.19486e-05	1154.41	8.60864	28.8301	117.351	0.999108
SAT1/ZIM/25/89	panFMDV-5UTR	2	3.10818e-07	1068	3.32847	31.957	7.38246	0.999685	2.2338e-07	836.959	16.5319	30.53	85.9801	0.999474
O/HKN/24/96	panFMDV-5UTR	2	3.04412e-05	1000.37	11.1696	29.4965	78.0123	0.9995	1.73669e-05	813.071	21.9689	29.8812	44.0982	0.999833
A/IRN/11/96	panFMDV-5UTR	2	4.06787e-05	999.203	11.733	29.664	82.4166	0.999504	2.78406e-05	793.44	22.7816	30.9543	61.5146	0.999771
Asia1/Shamir/ISR/89	panFMDV-5UTR	2	8.94603e-05	948.484	13.5798	29.6703	98.3612	0.999484	3.98816e-05	803.958	22.9276	31.2003	62.2499	0.999775
C1/Noville/SWI/65	panFMDV-5UTR	2	6.23404e-06	1136.47	9.2198	31.5513	44.8832	0.99965	2.04796e-06	771.85	20.0114	28.2049	60.2802	0.999715
SAT3/ZIM/4/99	panFMDV-5UTR	2	5.34098e-07	1237.36	5.13843	33.8252	8.32617	0.999838	1.95465e-07	802.516	17.8595	30.4211	65.5431	0.999613
Asia1/MAY/34/95	panFMDV-5UTR	3	4.25894e-05	1092.05	10.6766	30.3775	85.8342	0.999469	2.50468e-05	816.095	20.0847	28.6723	70.1556	0.999714
O/HKN/15/90	panFMDV-5UTR	3	8.86232e-06	1135.03	7.13674	31.566	34.4077	0.999632	4.10313e-06	833.216	20.1038	30.0488	58.1463	0.999751
SAT2/ZIM/9/89	panFMDV-5UTR	3	1.35221e-06	979.609	3.89156	31.9493	5.48998	0.999827	8.48421e-07	834.914	13.1865	27.8514	74.988	0.999456
O/TUR/2/92	panFMDV-5UTR	3	3.74967e-05	1078.64	10.3669	30.8034	84.418	0.999449	1.96145e-05	800.328	20.0998	28.6106	63.2243	0.999735
C/SRL/1/84	panFMDV-5UTR	3	5.09389e-05	1014.59	9.68578	29.122	79.6109	0.999413	2.70739e-05	787.279	19.1348	28.6704	42.5372	0.999809
C/BAN/2/92	panFMDV-5UTR	3	5.54047e-05	1111.86	9.50318	30.0204	64.7932	0.999549	2.63596e-05	798.736	19.8387	28.0814	48.3871	0.999796
O/HKN/1/92	panFMDV-5UTR	3	6.85343e-06	1099.5	6.40698	29.8971	27.0319	0.999656	4.72697e-06	849.053	18.7282	28.904	57.2806	0.999744
C/SAU/1/84	panFMDV-5UTR	3	4.30773e-05	1081.06	9.6804	28.8615	120.9	0.999159	1.87549e-05	835.553	20.8952	30.0408	64.2884	0.99975
SAT2/NYE/29/90	panFMDV-5UTR	3	2.11046e-07	526.604	0.817444	30.443	3.37417	0.998005	1.46688e-07	830.404	10.0067	30.4521	67.1879	0.999232
Asia1/CAM/2/91	panFMDV-5UTR	3	2.22708e-06	1254.67	4.83562	31.7541	15.5271	0.999711	2.24091e-06	807.779	19.1886	28.741	60.0045	0.999716
A/SEN/10/97	panFMDV-5UTR	3	NA	NA	NA	NA	NA	NA	2.45023e-08	590.405	5.02315	28.8657	18.129	0.999238
C/PHI/11/89	panFMDV-5UTR	3	4.81461e-06	1030.65	6.35359	28.6516	22.0618	0.999698	2.83424e-06	885.655	19.9365	30.8129	41.3463	0.999829
C/BHU/2/91	panFMDV-5UTR	3	1.15031e-05	1210.57	7.34452	31.4008	33.5117	0.999676	7.01503e-06	816.967	18.3484	27.4493	66.654	0.99969
O/SAU/12/94	panFMDV-5UTR	3	3.44026e-05	1056.3	9.77865	29.4356	65.1494	0.999536	2.2842e-05	841.807	20.3389	29.6452	68.7621	0.99973
O/PHI/7/75	panFMDV-5UTR	3	4.28999e-06	1142.17	6.44933	30.2114	27.3311	0.999657	3.07618e-06	804.048	17.6342	27.9855	51.0615	0.999739
O/TUR/7/91	panFMDV-5UTR	3	1.5372e-05	1199.81	8.16163	31.8185	49.8248	0.999584	7.03428e-06	731.164	17.7121	25.6981	54.314	0.999708
O/ETH/3/90	panFMDV-5UTR	3	1.60946e-05	1045.61	8.61911	29.5953	49.3026	0.999573	1.01259e-05	830.195	19.4011	28.7893	61.3193	0.999737
O/KUW/1/96	panFMDV-5UTR	3	1.25295e-05	1151.34	8.50637	32.3115	47.5649	0.999605	7.0987e-06	666.647	16.5003	23.8124	40.6801	0.999743
O/SAU/16/91	panFMDV-5UTR	3	5.72429e-06	1274.27	7.082	33.5971	28.0434	0.999714	3.17786e-06	756.264	18.4089	27.1945	58.0259	0.9997
A5/FRA/1/68	panFMDV-5UTR	3	5.78451e-06	1169.61	7.03024	30.9907	26.3775	0.999713	2.69131e-06	825.782	18.5846	28.8576	44.8525	0.999786
C/NEP/1/94	panFMDV-5UTR	3	3.27902e-05	1127.59	10.6239	32.7283	92.3223	0.999429	2.11528e-05	812.324	18.845	28.2449	62.8641	0.999723
Asia1/OMN/2/82	panFMDV-5UTR	3	4.76457e-06	1266.99	7.5889	35.4542	33.8039	0.999678	3.66832e-06	839.004	19.8645	30.3316	62.9055	0.999728
O/SAU/8/95	panFMDV-5UTR	3	3.10505e-05	1090.04	10.9177	33.1935	103.381	0.999359	1.27548e-05	885.693	21.8524	32.3639	83.0405	0.999704
SAT2/ZIM/1/97	panFMDV-5UTR	3	7.41563e-06	1207.53	7.68957	33.9164	40.6882	0.999617	3.69702e-06	918.77	21.2868	33.2077	87.6776	0.999675
SAT1/UGA/47/71	panFMDV-5UTR	3	3.4506e-06	1161.79	6.66845	33.0094	24.813	0.999697	1.05911e-06	898.928	19.9264	32.7716	73.4843	0.999684
SAT1/NIG/10/81	panFMDV-5UTR	3	2.94057e-07	1030.69	1.8951	32.6998	2.09741	0.999771	1.85308e-07	970.508	14.0326	34.2584	92.0976	0.999388
O1/MAN/TUR/69	panFMDV-5UTR	3	1.50812e-07	1400.54	2.35747	32.3649	6.92583	0.999498	1.67658e-07	860.105	15.8417	30.603	61.5993	0.999606
O/TUR/11/96	panFMDV-5UTR	3	3.02823e-05	994.148	10.475	30.4272	76.9851	0.99946	1.84652e-05	995.445	22.8806	33.9583	95.6817	0.999715
SAT3/MAL/3/76	panFMDV-5UTR	3	9.75861e-07	4.54344e+08	0.258431	32.8541	2.15495	0.99305	4.1357e-08	618.969	5.42786	33.9497	26.2449	0.999061
SAT2/ZIM/3/97	panFMDV-5UTR	3	2.91696e-07	1275.07	2.39328	33.1691	7.9335	0.999458	1.99471e-07	998.608	17.0493	34.8435	77.9373	0.999599
A/BUN/4/90	panFMDV-5UTR	3	1.35285e-05	1031.09	8.33602	31.021	60.8017	0.999436	8.60602e-06	931.112	21.9833	34.1121	62.0995	0.999786
O/SAU/5/95	panFMDV-5UTR	3	2.14747e-05	1151.8	9.23664	32.3279	62.0947	0.999545	1.32982e-05	973.319	22.7183	34.2367	80.462	0.999749
C/KEN/5/96	panFMDV-5UTR	3	2.53305e-05	904.678	10.2911	30.0443	27.8877	0.999778	1.29763e-05	1005.33	21.969	34.8659	55.3599	0.999826
O/SAU/11/85	panFMDV-5UTR	3	3.91663e-05	1066.95	11.3864	31.9122	98.5203	0.999416	2.46183e-05	898.625	21.2744	31.5306	78.424	0.999724
A22/IRQ/24/64	panFMDV-5UTR	3	5.31553e-06	1166.21	7.14164	33.0463	33.0395	0.999642	2.6077e-06	948.999	22.1678	34.6354	69.2587	0.999757
O/MAY/17/96	panFMDV-5UTR	3	4.05882e-05	1042.81	11.3986	30.5789	96.0831	0.999424	1.92788e-05	864.135	22.9595	32.9155	67.0141	0.99977
SAT1/BOT/1/68	panFMDV-5UTR	3	5.43938e-06	1178.55	6.95998	32.727	30.71	0.99966	2.59831e-06	883.567	19.2189	31.0875	69.7044	0.999698
SAT3/UGA/92/70	panFMDV-5UTR	3	NA	NA	NA	NA	NA	NA	0.456582	7.82714e+07	0.0478383	32.8159	0.2273	0.98958
SAT2/ZIM/19/89	panFMDV-5UTR	3	1.67801e-06	923.398	5.32168	32.995	10.5021	0.999781	6.04788e-07	796.519	12.582	27.2122	71.908	0.999416
O/TUR/5/90	panFMDV-5UTR	3	2.90315e-05	1071.71	10.9848	33.2067	83.6934	0.999475	1.59151e-05	869.894	21.0781	31.553	56.6765	0.999788
Asia1/BAN/1/79	panFMDV-5UTR	3	NA	NA	NA	NA	NA	NA	3.22115e-05	5.75353e+07	0.0324318	32.1746	0.165039	0.977233
SAT2/ZIM/11/91	panFMDV-5UTR	3	1.17052e-06	1170.3	4.97237	33.0744	9.93707	0.999803	7.28152e-07	880.602	19.0167	31.8427	76.9703	0.999639
Asia1/CAM/9/80	panFMDV-5UTR	3	1.62463e-05	1134.05	9.3729	33.8406	69.6704	0.999483	7.75093e-06	1003.89	20.6908	34.6348	76.414	0.999739
O/UKG/11/2001	panFMDV-5UTR	3	6.68608e-05	712.07	5.96524	31.6672	35.3276	0.999318	2.98622e-05	1219.12	8.57685	29.8652	99.8053	0.999257
SAT1/ZIM/25/89	panFMDV-5UTR	3	4.09119e-07	1138.5	1.06857	31.1131	1.94448	0.999462	2.82796e-07	913.383	12.343	31.3659	88.983	0.999304
O/HKN/24/96	panFMDV-5UTR	3	2.50189e-05	1091.12	7.64077	29.9712	34.5001	0.999669	1.29525e-05	887.695	20.2638	30.7168	68.6181	0.999738
A/IRN/11/96	panFMDV-5UTR	3	4.70752e-05	1150.43	8.79001	30.3349	48.9765	0.999633	2.10488e-05	921.532	21.4861	31.9376	77.9533	0.999733
Asia1/Shamir/ISR/89	panFMDV-5UTR	3	4.37418e-05	1125.09	8.95017	30.7053	56.1711	0.999578	3.1646e-05	917.06	22.3846	33.0303	77.692	0.999746
C1/Noville/SWI/65	panFMDV-5UTR	3	4.90952e-07	1217.38	2.24762	31.0685	3.39052	0.999754	1.09876e-06	872.609	17.9867	29.5303	51.9244	0.999746
SAT3/ZIM/4/99	panFMDV-5UTR	3	1.97747e-07	1172.83	1.36767	33.3396	2.35073	0.999544	1.90851e-07	869.673	13.051	30.0229	75.054	0.999414
strain		replicate	D0_non-tailed	max_non-tailed	Kd_non-tailed	Fb_non-tailed	RSS_non-tailed	Rsq.ad_non-tailed	D0_tailed	max_tailed	Kd_tailed	Fb_tailed	RSS_tailed	Rsq.ad_tailed
Asia1/MAY/34/95	panFMDV-3D	1	0.000128207	979.013	11.5118	29.8662	19.3702	0.999878	9.22564e-05	804.302	14.9268	30.228	80.5808	0.999541
O/HKN/15/90	panFMDV-3D	1	3.25934e-05	1180.94	10.2226	31.1059	26.4616	0.999834	1.38466e-05	837.087	11.9091	27.7237	129.455	0.999063
SAT2/ZIM/9/89	panFMDV-3D	1	3.75061e-05	910.145	10.7215	27.8443	10.5	0.999922	6.43679e-05	737.85	15.7228	29.7578	155.162	0.99909
O/TUR/2/92	panFMDV-3D	1	7.17732e-07	1018.86	10.4837	30.3183	13.0298	0.999892	5.93262e-06	698.237	16.3228	30.2717	133.638	0.999152
C/SRL/1/84	panFMDV-3D	1	0.000257691	944.18	11.2292	28.7461	15.9227	0.999895	0.00017361	784.117	13.9519	28.5799	87.3517	0.999461
C/BAN/2/92	panFMDV-3D	1	0.000211578	990.152	12.1514	30.1438	12.4723	0.999928	0.000169212	743.631	17.0214	30.6451	132.136	0.999301
O/HKN/1/92	panFMDV-3D	1	4.91316e-05	889.775	11.4151	28.3705	12.8784	0.999909	4.37481e-05	705.711	17.1047	30.7282	116.755	0.999334
C/SAU/1/84	panFMDV-3D	1	7.93692e-05	912.877	11.9109	29.2227	14.008	0.999909	6.74775e-05	654.928	14.5851	27.0188	108.196	0.999231
SAT2/NYE/29/90	panFMDV-3D	1	0.000110519	935.313	11.783	28.9074	12.8708	0.999918	9.0971e-05	732.742	16.5321	29.6295	106.917	0.999405
Asia1/CAM/2/91	panFMDV-3D	1	3.36135e-07	984.29	10.0355	29.6911	12.7859	0.99988	5.26204e-06	566.727	13.2455	24.5071	91.5771	0.99912
A/SEN/10/97	panFMDV-3D	1	1.95571e-05	972.807	12.5614	30.8664	14.0998	0.999915	1.40607e-05	645.464	14.538	26.7239	82.2961	0.999382
C/PHI/11/89	panFMDV-3D	1	8.93284e-07	1189.26	8.74088	30.6123	20.0253	0.999819	9.46626e-06	805.432	11.1613	26.7942	313.853	0.997525
C/BHU/2/91	panFMDV-3D	1	3.53767e-05	906.376	11.9358	29.3791	14.1664	0.999906	3.35039e-05	623.361	14.7286	26.313	97.1996	0.999272
O/SAU/12/94	panFMDV-3D	1	8.0098e-05	923.984	12.3994	30.2825	13.3418	0.999918	6.47665e-05	646.227	14.4714	26.2996	116.21	0.99916
O/PHI/7/75	panFMDV-3D	1	1.36271e-07	964.335	10.0627	28.6527	13.1776	0.999867	1.79381e-06	685.374	16.1616	28.6838	111.859	0.99924
O/TUR/7/91	panFMDV-3D	1	6.68431e-05	907.173	11.4984	28.2247	13.0167	0.999912	5.16021e-05	628.573	13.6753	25.1524	109.1	0.999141
O/ETH/3/90	panFMDV-3D	1	4.23791e-05	1017.26	10.9899	29.5353	16.4169	0.999893	1.35202e-05	709.819	12.1546	26.2444	64.768	0.999462
O/KUW/1/96	panFMDV-3D	1	5.96628e-05	972.14	12.187	29.9218	13.8889	0.999917	4.51934e-05	725.637	15.8199	28.7911	99.8914	0.999407
O/SAU/16/91	panFMDV-3D	1	2.66981e-05	930.245	12.5018	30.1274	17.9903	0.999888	2.31541e-05	689.529	15.4401	28.3601	129.702	0.999156
A5/FRA/1/68	panFMDV-3D	1	5.6172e-05	1026.97	10.2982	28.8393	16.0968	0.999889	4.42238e-05	717.577	14.2594	27.6688	86.0481	0.999423
C/NEP/1/94	panFMDV-3D	1	5.82012e-05	932.977	12.2395	29.2942	13.3883	0.999917	4.79735e-05	652.657	14.6404	26.5031	105.056	0.999253
Asia1/OMN/2/82	panFMDV-3D	1	1.52667e-05	953.069	12.3033	29.4891	15.8056	0.999901	1.32643e-05	733.196	16.5555	30.2521	134.512	0.99922
O/SAU/8/95	panFMDV-3D	1	0.000115493	1086.58	13.4693	34.6161	16.6713	0.999919	8.71871e-05	808.126	19.5424	35.1355	111.074	0.99952
SAT2/ZIM/1/97	panFMDV-3D	1	0.000254222	1153.44	14.9149	36.7034	18.9806	0.999923	0.000184417	749.637	17.819	31.7303	114.319	0.999425
SAT1/UGA/47/71	panFMDV-3D	1	2.69959e-05	1033.2	12.682	32.326	15.1393	0.999915	2.06532e-05	797.081	19.2704	34.8227	117.355	0.999463
SAT1/NIG/10/81	panFMDV-3D	1	0.000106393	1096.44	13.9069	34.943	18.9479	0.999912	7.64612e-05	800.488	19.2449	34.3374	125.164	0.999446
O1/MAN/TUR/69	panFMDV-3D	1	1.57251e-06	1090.5	12.8305	33.9175	22.7309	0.999865	8.69251e-07	786.612	16.5677	32.2609	123.98	0.999248
O/TUR/11/96	panFMDV-3D	1	0.000142853	1185.74	12.6331	34.6484	18.8652	0.99991	8.76917e-05	880.52	17.8752	34.8615	138.196	0.999401
SAT3/MAL/3/76	panFMDV-3D	1	0.000153621	1048.46	13.3197	33.4277	14.8023	0.999926	0.000124775	782.596	19.8436	34.4646	111.95	0.999511
SAT2/ZIM/3/97	panFMDV-3D	1	1.44905e-05	1051.33	13.4656	33.8023	17.0515	0.99991	1.26917e-05	687.383	15.7675	28.6122	101.956	0.999338
A/BUN/4/90	panFMDV-3D	1	0.000249353	1095.82	13.6794	34.3595	12.7421	0.999941	0.000162427	777.125	18.733	33.4655	137.442	0.999364
O/SAU/5/95	panFMDV-3D	1	0.000103202	1093.3	13.1422	34.1641	15.5335	0.999923	6.4544e-05	652.317	15.4831	27.4399	72.6002	0.999512
C/KEN/5/96	panFMDV-3D	1	0.000164854	1241.72	13.1127	35.4322	19.1525	0.999916	9.13092e-05	757.714	14.3787	29.008	78.8375	0.999507
O/SAU/11/85	panFMDV-3D	1	0.000173585	1024.63	13.1953	32.9625	15.7546	0.999919	0.000101667	626.767	15.6387	27.6067	98.8846	0.999318
A22/IRQ/24/64	panFMDV-3D	1	1.97632e-05	1184.87	11.7512	33.7558	12.4006	0.999932	1.50873e-05	743.117	15.4626	30.2777	90.5724	0.999441
O/MAY/17/96	panFMDV-3D	1	7.63345e-05	1102.8	11.3322	31.6682	13.1269	0.999924	5.00832e-05	789.671	16.9304	32.0858	100.271	0.999485
SAT1/BOT/1/68	panFMDV-3D	1	0.000118814	1026.93	12.5849	31.8413	15.3249	0.999917	8.35777e-05	681.581	17.191	29.8467	90.7994	0.999473
SAT3/UGA/92/70	panFMDV-3D	1	6.10569e-10	660.07	12.7436	32.8881	18.7115	0.999659	5.7669e-10	398.857	13.5202	28.3084	63.1804	0.998421
SAT2/ZIM/19/89	panFMDV-3D	1	2.77933e-07	1074.2	11.2429	36.0586	23.4502	0.999815	9.52178e-07	823.172	13.876	32.4149	195.367	0.99863
O/TUR/5/90	panFMDV-3D	1	9.19556e-05	1070.46	13.4486	34.2303	16.365	0.99992	7.28948e-05	742.948	18.1796	32.487	145.243	0.999267
Asia1/BAN/1/79	panFMDV-3D	1	5.35491e-11	388.206	8.01683	32.3042	11.8086	0.999161	7.83338e-11	182.1	5.41582	32.5521	15.9854	0.997069
SAT2/ZIM/11/91	panFMDV-3D	1	2.94814e-05	999.403	12.6576	31.2055	13.4631	0.999923	2.39333e-05	730.871	17.0576	30.5343	103.127	0.999426
Asia1/CAM/9/80	panFMDV-3D	1	2.99575e-05	1076.97	13.2877	33.4095	18.1271	0.999908	2.09911e-05	833.521	19.8851	35.6348	167.682	0.999293
O/UKG/11/2001	panFMDV-3D	1	0.000126472	797.584	9.80218	24.4909	10.2898	0.999908	9.13151e-05	672.102	13.126	25.6361	64.8534	0.999502
SAT1/ZIM/25/89	panFMDV-3D	1	0.00017903	784.416	11.9184	27.1659	8.86537	0.999935	0.000146917	612.782	15.0814	26.7105	89.8111	0.999346
O/HKN/24/96	panFMDV-3D	1	8.14612e-05	842.255	10.9443	26.4711	8.77258	0.999933	6.75727e-05	610.585	15.4256	26.2929	96.4537	0.999308
A/IRN/11/96	panFMDV-3D	1	1.29289e-05	972.196	8.86041	26.4345	15.6621	0.99986	9.56488e-05	638.42	14.7843	26.4628	123.923	0.99912
Asia1/Shamir/ISR/89	panFMDV-3D	1	1.73218e-05	1022.25	9.39068	27.3496	20.1268	0.99984	8.38752e-05	584.825	13.2768	24.0067	102.59	0.999114
C1/Noville/SWI/65	panFMDV-3D	1	1.02481e-05	801.636	10.451	25.8676	12.0104	0.999893	9.00472e-06	584.253	12.5863	23.6393	77.7569	0.999249
SAT3/ZIM/4/99	panFMDV-3D	1	1.15226e-05	781.737	10.4648	24.5429	8.36043	0.999925	8.16674e-06	649.321	15.5201	27.0413	85.282	0.999399
Asia1/MAY/34/95	panFMDV-3D	2	8.51532e-05	906.688	9.6645	25.9353	12.7109	0.999896	5.2573e-05	651.417	13.7015	26.3253	55.603	0.999572
O/HKN/15/90	panFMDV-3D	2	1.8568e-05	1072.58	8.89537	27.6596	18.6243	0.999849	6.94625e-06	633.294	10.5764	23.7547	77.2828	0.999157
SAT2/ZIM/9/89	panFMDV-3D	2	2.39834e-05	828.337	8.98034	24.464	11.6565	0.999885	4.17424e-05	652.237	13.5827	25.9525	117.468	0.999096
O/TUR/2/92	panFMDV-3D	2	4.94444e-07	858.224	8.99219	27.3086	7.67126	0.99991	3.06826e-06	585.784	14.6019	25.9482	93.5483	0.999197
C/SRL/1/84	panFMDV-3D	2	0.000221646	884.655	9.72857	25.8254	14.0671	0.999885	0.000117301	603.222	12.5694	24.081	54.3103	0.999515
C/BAN/2/92	panFMDV-3D	2	0.000115625	868.107	10.5544	26.3324	10.8447	0.999917	8.61609e-05	589.511	15.3216	26.3051	76.138	0.999429
O/HKN/1/92	panFMDV-3D	2	3.32579e-05	779.938	9.73144	24.9004	10.5736	0.999899	2.13139e-05	527.894	14.8852	25.2459	75.2751	0.999332
C/SAU/1/84	panFMDV-3D	2	4.68308e-05	808.296	10.0976	25.1894	12.6171	0.99989	3.24423e-05	507.68	13.1601	22.8141	67.7683	0.999303
SAT2/NYE/29/90	panFMDV-3D	2	7.60852e-05	828.332	10.411	25.7039	10.023	0.999918	4.89828e-05	577.253	14.9827	25.291	66.1424	0.99948
Asia1/CAM/2/91	panFMDV-3D	2	1.70932e-07	817.53	8.23768	25.2698	6.48512	0.999907	2.99626e-06	501.841	12.8064	22.6791	71.2315	0.999187
A/SEN/10/97	panFMDV-3D	2	1.46023e-05	890.624	10.6105	26.6705	13.6196	0.999893	9.88473e-06	512.414	13.3139	23.3514	61.2342	0.999363
C/PHI/11/89	panFMDV-3D	2	4.3066e-07	915.427	7.81107	27.2935	15.0673	0.9998	4.24476e-06	566.82	10.4019	22.4779	96.9027	0.998797
C/BHU/2/91	panFMDV-3D	2	2.10188e-05	766.548	9.82105	24.6188	12.6571	0.999878	1.87534e-05	498.893	12.8225	22.0927	63.1361	0.999315
O/SAU/12/94	panFMDV-3D	2	5.07805e-05	798.311	10.2572	25.52	11.7031	0.999898	3.54047e-05	545.222	14.3952	25.0972	80.2277	0.999296
O/PHI/7/75	panFMDV-3D	2	8.64776e-08	781.782	8.14381	24.2564	11.4658	0.999819	1.28656e-06	545.296	14.3856	24.5075	69.9123	0.999325
O/TUR/7/91	panFMDV-3D	2	3.24992e-05	801.02	9.20776	23.8834	11.165	0.999891	3.16173e-05	541.285	13.8044	23.9511	74.5888	0.999314
O/ETH/3/90	panFMDV-3D	2	2.84799e-05	893.629	9.23116	25.0995	11.8547	0.999894	1.11556e-05	593.338	11.9557	23.7834	49.3541	0.999504
O/KUW/1/96	panFMDV-3D	2	4.44108e-05	897.909	10.0479	26.6318	13.067	0.999895	2.60363e-05	583.886	13.988	24.5962	61.788	0.999479
O/SAU/16/91	panFMDV-3D	2	1.43659e-05	824.88	9.94216	25.2247	14.1937	0.999872	1.171e-05	567.018	14.9198	26.1682	87.8447	0.999265
A5/FRA/1/68	panFMDV-3D	2	3.42061e-05	875.611	8.18597	23.4531	13.2601	0.999863	2.84372e-05	637.403	14.6257	27.0236	63.7993	0.999525
C/NEP/1/94	panFMDV-3D	2	3.56455e-05	774.042	9.72053	23.9396	10.4666	0.999901	3.22064e-05	609.837	14.617	26.1299	90.2207	0.999305
Asia1/OMN/2/82	panFMDV-3D	2	9.15608e-06	830.666	9.65198	24.538	12.8069	0.99988	8.02418e-06	638.928	16.5708	28.5467	91.9701	0.99938
O/SAU/8/95	panFMDV-3D	2	9.74476e-05	880.598	10.1867	26.3388	13.7926	0.999891	5.63433e-05	670.121	15.6575	28.4686	78.606	0.999487
SAT2/ZIM/1/97	panFMDV-3D	2	0.000175922	966.948	10.8822	27.7461	15.6278	0.999897	0.000110886	593.871	14.0447	25.1749	79.2739	0.999359
SAT1/UGA/47/71	panFMDV-3D	2	2.4638e-05	867.085	10.1726	26.4847	12.0861	0.999899	1.57974e-05	654.347	14.8331	27.3905	81.5291	0.999409
SAT1/NIG/10/81	panFMDV-3D	2	6.03389e-05	915.326	11.0991	27.9441	14.9172	0.999895	4.21346e-05	672.278	15.8037	29.064	89.6323	0.999417
O1/MAN/TUR/69	panFMDV-3D	2	7.56917e-07	820.473	9.48146	25.3217	13.9314	0.999848	4.98454e-07	593.473	12.9978	24.9884	87.9515	0.999089
O/TUR/11/96	panFMDV-3D	2	9.59707e-05	962.245	9.76905	27.2585	15.1881	0.999884	5.77763e-05	731.257	13.9398	28.3052	95.5159	0.999357
SAT3/MAL/3/76	panFMDV-3D	2	0.000103501	862.797	10.5417	26.8551	11.3572	0.999912	8.83343e-05	653.251	16.1534	29.2671	72.0543	0.999532
SAT2/ZIM/3/97	panFMDV-3D	2	9.29015e-06	876.974	9.97409	25.8761	14.7657	0.999872	5.34763e-06	554.96	12.9105	23.5326	72.9336	0.999266
A/BUN/4/90	panFMDV-3D	2	0.000146687	871.834	10.6051	27.1488	13.544	0.999897	8.41828e-05	611.782	15.2971	26.7705	93.9414	0.99932
O/SAU/5/95	panFMDV-3D	2	6.76265e-05	853.004	10.2304	26.1033	11.6378	0.999905	4.19321e-05	551.597	12.619	23.1321	50.697	0.9995
C/KEN/5/96	panFMDV-3D	2	0.000117756	1052.03	10.6059	28.9864	16.817	0.999892	5.68032e-05	696.633	11.8812	23.7277	66.6285	0.999453
O/SAU/11/85	panFMDV-3D	2	0.000115838	886.658	9.96818	26.1511	12.8616	0.999897	7.68959e-05	579.682	12.5575	23.2166	79.9815	0.99926
A22/IRQ/24/64	panFMDV-3D	2	1.69872e-05	1003.11	9.14659	27.4413	10.7471	0.99991	1.05504e-05	633.118	12.8374	25.298	77.6758	0.99932
O/MAY/17/96	panFMDV-3D	2	4.39853e-05	918.595	9.14045	26.4122	10.2844	0.99991	3.07265e-05	667.013	13.6371	26.5679	73.6419	0.99944
SAT1/BOT/1/68	panFMDV-3D	2	8.08508e-05	884.089	9.47264	25.2177	22.9327	0.999808	5.30955e-05	588.466	13.3188	24.3694	70.0643	0.999391
SAT3/UGA/92/70	panFMDV-3D	2	6.14917e-10	426.72	8.18833	25.3955	21.5633	0.999096	3.98583e-10	292.514	8.17438	24.2044	40.6064	0.997596
SAT2/ZIM/19/89	panFMDV-3D	2	1.69057e-07	852.09	9.10364	29.1439	14.1406	0.999824	5.66862e-07	656.67	11.1121	26.384	126.298	0.99859
O/TUR/5/90	panFMDV-3D	2	5.69613e-05	881.9	10.4663	26.7436	16.3998	0.999874	4.9822e-05	629.891	14.5226	26.8453	101.684	0.999239
Asia1/BAN/1/79	panFMDV-3D	2	5.24752e-11	278.031	4.76136	24.4967	6.30479	0.998944	5.18904e-11	126.794	4.12367	26.6082	9.94608	0.996532
SAT2/ZIM/11/91	panFMDV-3D	2	1.91538e-05	834.717	10.3274	25.7995	12.1673	0.999897	1.5519e-05	608.34	14.3103	25.3933	75.2539	0.999396
Asia1/CAM/9/80	panFMDV-3D	2	1.80264e-05	892.329	10.2708	26.2978	12.9253	0.999896	1.18868e-05	701.424	15.525	28.8125	114.539	0.999258
O/UKG/11/2001	panFMDV-3D	2	0.000122024	966.848	10.9328	29.2145	16.8062	0.999887	7.00002e-05	816.355	15.1943	31.5071	85.877	0.999522
SAT1/ZIM/25/89	panFMDV-3D	2	0.000199674	1001.7	13.1447	32.291	16.8972	0.999911	0.000131286	733.87	18.0321	32.2084	124.356	0.999364
O/HKN/24/96	panFMDV-3D	2	8.09749e-05	992.942	12.8454	31.9617	15.5942	0.999913	1.65114e-06	1475.27	13.4251	44.5258	2.45317	0.999989
A/IRN/11/96	panFMDV-3D	2	1.36998e-05	1156.41	10.1904	32.0807	20.6168	0.999863	0.000117181	748.383	16.029	31.0266	169.629	0.999044
Asia1/Shamir/ISR/89	panFMDV-3D	2	1.11905e-05	1182.32	10.6413	32.9984	27.2333	0.999829	7.32694e-05	686.212	14.6621	28.5946	142.178	0.999038
C1/Noville/SWI/65	panFMDV-3D	2	1.04233e-05	1008.47	11.6573	30.5016	21.4136	0.999862	5.90351e-06	701.509	13.9826	27.9545	102.455	0.99924
SAT3/ZIM/4/99	panFMDV-3D	2	1.0367e-05	972.978	12.321	30.9666	16.65	0.999896	5.58685e-06	718.916	15.6978	29.6055	100.833	0.99935
Asia1/MAY/34/95	panFMDV-3D	3	9.43804e-05	1037.6	11.733	31.6387	16.0733	0.999905	6.72111e-05	787.354	14.9082	30.5743	86.4168	0.999493
O/HKN/15/90	panFMDV-3D	3	1.90751e-05	1165.72	10.156	31.5381	20.0608	0.999869	7.71468e-06	803.761	11.829	28.5902	121.573	0.999053
SAT2/ZIM/9/89	panFMDV-3D	3	2.01072e-05	925.339	10.4086	28.4225	12.736	0.999902	3.83775e-05	741.617	15.4395	30.3477	150.922	0.99909
O/TUR/2/92	panFMDV-3D	3	5.86599e-07	1053.05	10.6157	31.7138	23.7139	0.999809	3.94095e-06	743.389	16.5735	31.593	154.176	0.99908
C/SRL/1/84	panFMDV-3D	3	0.000189923	987.825	10.9226	29.7175	16.2304	0.999893	0.000109047	740.562	13.8102	29.0505	99.4299	0.999334
C/BAN/2/92	panFMDV-3D	3	0.000129441	1013.84	12.1371	31.0817	12.8965	0.999926	0.000109964	753.104	16.3964	30.7835	133.996	0.999268
O/HKN/1/92	panFMDV-3D	3	2.93236e-05	973.778	11.4051	30.1771	11.905	0.999921	2.74961e-05	732.824	16.7833	30.9654	132.515	0.999252
C/SAU/1/84	panFMDV-3D	3	4.92828e-05	941.075	11.4279	29.8855	12.1855	0.999918	4.11176e-05	646.273	14.4944	27.3228	109.597	0.999196
SAT2/NYE/29/90	panFMDV-3D	3	6.80566e-05	950.079	12.2189	30.6085	12.927	0.999921	5.29915e-05	695.694	16.5716	29.958	92.6925	0.999448
Asia1/CAM/2/91	panFMDV-3D	3	2.01468e-07	1015.04	9.76324	30.8457	20.8317	0.999793	3.69992e-06	615.506	13.6224	26.1024	109.673	0.999043
A/SEN/10/97	panFMDV-3D	3	1.73386e-05	1003.88	11.861	31.3715	13.5027	0.999915	1.26718e-05	659.896	14.4562	27.5899	90.2831	0.999328
C/PHI/11/89	panFMDV-3D	3	4.74687e-07	1118.16	9.13067	32.5958	25.3704	0.99976	5.15455e-06	712.056	12.5466	26.734	163.697	0.998665
C/BHU/2/91	panFMDV-3D	3	2.19482e-05	942.802	11.7534	29.7701	13.4234	0.999911	1.89025e-05	627.723	14.0986	26.2511	99.7212	0.999214
O/SAU/12/94	panFMDV-3D	3	5.00014e-05	975.681	11.6811	30.3887	12.7429	0.99992	3.55254e-05	691.038	15.5012	29.3499	126.744	0.999182
O/PHI/7/75	panFMDV-3D	3	1.31694e-07	951.942	9.44043	28.8305	16.334	0.999819	1.72586e-06	662.716	15.7297	28.5758	103.99	0.999246
O/TUR/7/91	panFMDV-3D	3	4.72807e-05	980.568	11.2444	28.847	9.95017	0.999935	3.64526e-05	683.839	15.0855	28.3333	116.414	0.999224
O/ETH/3/90	panFMDV-3D	3	3.633e-05	1057.61	10.6573	29.6285	13.7043	0.99991	1.50342e-05	727.169	12.8397	27.2365	71.0567	0.999457
O/KUW/1/96	panFMDV-3D	3	4.49207e-05	1054.32	12.7932	33.1132	16.6434	0.999911	3.34923e-05	706.004	15.665	29.0512	86.9668	0.999457
O/SAU/16/91	panFMDV-3D	3	1.72815e-05	992.061	12.282	30.807	13.7118	0.999917	1.414e-05	703.966	16.3491	30.3106	121.975	0.999251
A5/FRA/1/68	panFMDV-3D	3	3.78039e-05	1073.11	9.8998	29.4972	12.4266	0.999912	2.71255e-05	763.881	15.7838	31.3309	91.5547	0.999468
C/NEP/1/94	panFMDV-3D	3	3.64613e-05	988.246	11.6093	30.0447	10.9499	0.999931	3.27327e-05	714.956	15.6181	29.0888	122.84	0.999244
Asia1/OMN/2/82	panFMDV-3D	3	8.53068e-06	996.053	12.3393	30.971	15.0156	0.999908	7.50592e-06	803.96	18.2108	33.9209	153.475	0.999244
O/SAU/8/95	panFMDV-3D	3	7.67311e-05	1171.94	12.4456	34.4402	16.2795	0.999919	4.85511e-05	834.439	18.6247	35.1389	121.127	0.999462
SAT2/ZIM/1/97	panFMDV-3D	3	0.000155975	1223.99	13.5227	36.2859	17.7702	0.999924	0.000125653	868.866	16.3856	33.1998	139.698	0.999335
SAT1/UGA/47/71	panFMDV-3D	3	2.27773e-05	1082.44	11.6009	32.3242	17.651	0.999895	1.53373e-05	832.695	18.2157	35.099	129.244	0.999393
SAT1/NIG/10/81	panFMDV-3D	3	6.72511e-05	1193.9	12.8936	35.0584	20.9125	0.999902	4.04108e-05	840.436	17.7297	34.3752	137.75	0.999359
O1/MAN/TUR/69	panFMDV-3D	3	8.41934e-07	1135.31	11.5765	33.2254	22.5558	0.999849	4.73891e-07	759.271	15.9088	32.5053	132.452	0.999101
O/TUR/11/96	panFMDV-3D	3	7.20116e-05	1244.87	11.7498	34.0034	22.0336	0.999889	4.64338e-05	914.766	17.0078	35.4623	151.607	0.999323
SAT3/MAL/3/76	panFMDV-3D	3	0.000107654	1140.67	12.5888	34.2991	16.3385	0.999918	7.64749e-05	823.246	18.3147	34.4776	130.589	0.999408
SAT2/ZIM/3/97	panFMDV-3D	3	6.64846e-06	1121.12	12.4421	34.0763	20.2452	0.999886	3.87871e-06	682.225	15.4444	29.4245	93.3878	0.999345
A/BUN/4/90	panFMDV-3D	3	0.00012288	1164.99	12.7803	34.4946	17.9734	0.999914	8.41813e-05	796.244	17.7845	33.4003	153.61	0.999263
O/SAU/5/95	panFMDV-3D	3	6.44912e-05	1140.08	12.2412	33.7234	17.1046	0.999911	4.15065e-05	647.995	14.3468	27.0301	75.7049	0.999439
C/KEN/5/96	panFMDV-3D	3	0.000113829	1304.94	12.4667	35.7614	21.8246	0.999903	5.13537e-05	798.634	14.2427	30.2048	87.9105	0.999464
O/SAU/11/85	panFMDV-3D	3	0.000102472	1142.09	12.5298	34.5953	18.932	0.999905	6.94473e-05	682.852	14.9762	28.6045	111.482	0.999256
A22/IRQ/24/64	panFMDV-3D	3	1.32345e-05	1284.05	11.4694	35.3052	15.6583	0.999916	7.92389e-06	752.55	14.8007	30.7146	94.8417	0.99938
O/MAY/17/96	panFMDV-3D	3	6.30107e-05	1791.5	5.71854	32.0848	56.4169	0.999472	2.65841e-05	828.251	16.1784	32.4908	112.53	0.999412
SAT1/BOT/1/68	panFMDV-3D	3	7.96696e-05	1161.57	11.8594	32.6021	39.3706	0.999797	4.64959e-05	690.643	15.3305	29.0263	95.6416	0.999378
SAT3/UGA/92/70	panFMDV-3D	3	6.25872e-10	566.731	11.4604	33.3266	27.9347	0.999353	6.61579e-08	612.65	13.9764	28.2067	54.9639	0.999413
SAT2/ZIM/19/89	panFMDV-3D	3	1.1621e-07	1108.92	10.6456	35.6619	23.8075	0.99979	3.8985e-07	771.343	13.3163	32.0389	162.814	0.998666
O/TUR/5/90	panFMDV-3D	3	4.99627e-05	1128.48	13.0348	34.6538	18.4434	0.999909	4.02788e-05	743.555	16.6863	32.1185	144.521	0.999193
Asia1/BAN/1/79	panFMDV-3D	3	1.85207e-11	245.956	3.62467	32.6188	4.8485	0.998372	5.66678e-11	184.326	6.96393	32.0555	21.9761	0.996882
SAT2/ZIM/11/91	panFMDV-3D	3	2.2899e-05	1138.3	12.3435	33.3982	16.7256	0.999911	1.58038e-05	745.731	16.1166	30.7056	103.22	0.999393
Asia1/CAM/9/80	panFMDV-3D	3	1.51289e-05	1203.22	12.8797	35.1104	20.5879	0.999899	9.75938e-06	847.299	18.3503	35.1811	166.353	0.999232
O/UKG/11/2001	panFMDV-3D	3	0.00010085	1140.34	10.599	31.2955	18.5172	0.999888	4.16274e-05	854.308	15.5952	33.1301	82.0077	0.999569
SAT1/ZIM/25/89	panFMDV-3D	3	0.00018526	1092.13	12.4277	33.007	22.9585	0.999881	0.000119928	772.89	17.6787	32.8734	131.229	0.999348
O/HKN/24/96	panFMDV-3D	3	5.40724e-05	1062	12.5411	33.3991	21.4743	0.999883	3.49157e-05	770.011	16.932	32.4891	142.02	0.999244
A/IRN/11/96	panFMDV-3D	3	6.93289e-06	1251.23	10.2028	33.6519	21.5356	0.999861	4.53609e-05	775.57	16.4347	32.5378	174.948	0.999055
Asia1/Shamir/ISR/89	panFMDV-3D	3	5.63484e-06	1288.91	11.0153	35.4697	23.5136	0.999863	3.63312e-05	771.136	15.6088	31.3164	170.796	0.99902
C1/Noville/SWI/65	panFMDV-3D	3	7.98945e-06	1047.49	11.7682	31.6802	17.794	0.999889	4.97347e-06	672.66	14.5224	28.1977	99.0541	0.999259
SAT3/ZIM/4/99	panFMDV-3D	3	7.79733e-06	1053.24	11.7353	31.5328	20.9611	0.999869	3.00802e-06	703.045	14.7129	28.7787	101.457	0.999269
