# Supplementary material for: A Tale of Tails: Dissecting the Enhancing Effect of Tailed Primers in Real-Time PCR
Source: PLoS One. 2016 Oct 10;11(10):e0164463. doi: 10.1371/journal.pone.0164463 (PMC5056738; doi:10.1371/journal.pone.0164463)
Supplement: S2 File — Interactions between the panFMDV-3D forward primer and the target sequences from the 5 aberrant FMDV isolates were modelled in Visual OMP (DNA Software) using a reaction temperature of 60°C and the following reaction conditions: 50 nM monovalent cation, 3.3 nM divalent cation, 1 μM of primer and 1 pM of target. All other parameters were kept at their default values. (XLSX) [file pone.0164463.s002.xlsx]

## Sheet: SAT2-YEM-1990 (control)
Name	Species	Structure	Intend	ΔG°	ΔH	ΔS	Tm	Eff ΔG°	Eff Tm	Graphic	Concentration	Percent	Start Pos	Percent(2)	Eff Tm(2)	NetTM (TH)	Extensible	Tmpl Pos	Tmpl Pos(2)
FMDV-3_RT-qPCR_amplicon	MONOMER	OPTIMAL		-1,58	-71,0	-208,3	67,6	-1,57	67,00	View	0,00000000091521	91,52
FMDV-3_RT-qPCR_amplicon	MONOMER	RANDOM_COIL		0	0	0	0				0,0000000000847856	8,48
pf_FMDV-3D	MONOMER	OPTIMAL		1,54	-38,9	-121,4	47,3	1,54	47,00	View	0,0000000888913	8,89
pf_FMDV-3D	MONOMER	RANDOM_COIL		0	0	0	0				0,000000910116	91,01
FMDV-3_RT-qPCR_amplicon_AntiSense	MONOMER	OPTIMAL		-1,86	-91,3	-268,5	66,9	3,16		View	0,00000000000841925	0,84
FMDV-3_RT-qPCR_amplicon_AntiSense	MONOMER	RANDOM_COIL		0	0	0	0				0,000000000000506359	0,05
pf_FMDV-3D	HOMODIMER	OPTIMAL		-0,01	-43,9	-131,7	2,6	0,11		View	0,000000000000844738	0
FMDV-3_RT-qPCR_amplicon+pf_FMDV-3D	HETERODIMER	OPTIMAL		-2,68	-110,4	-323,5	3,6	-0,98		View	0,00000000000000442744	0	97	0
FMDV-3_RT-qPCR_amplicon_AntiSense+pf_FMDV-3D	HETERODIMER	OPTIMAL		-14,23	-224,0	-629,8	67,1	-12,27	67,00	View	0,000000000991074	99,11	86	0,1			Y	85

## Sheet: ASIA1-CAM-1991
Name	Species	Structure	Intend	ΔG°	ΔH	ΔS	Tm	Eff ΔG°	Eff Tm	Graphic	Concentration	Percent	Start Pos	Percent(2)	Eff Tm(2)	NetTM (TH)	Extensible	Tmpl Pos	Tmpl Pos(2)
FMDV-11_RT-qPCR_amplicon	MONOMER	OPTIMAL		-5,23	-82,6	-232,4	82,5	-5,22	82,00	View	0,000000000999622	99,96
FMDV-11_RT-qPCR_amplicon	MONOMER	RANDOM_COIL		0	0	0	0				0,00000000000036953	0,04
pf_FMDV-3D	MONOMER	OPTIMAL		1,54	-38,9	-121,4	47,3	1,54	47,00	View	0,0000000888946	8,89
pf_FMDV-3D	MONOMER	RANDOM_COIL		0	0	0	0				0,000000910149	91,01
FMDV-11_RT-qPCR_amplicon_AntiSense	MONOMER	OPTIMAL		-5,67	-121,5	-347,5	76,3	2,02	76,00	View	0,0000000000454407	4,54
FMDV-11_RT-qPCR_amplicon_AntiSense	MONOMER	RANDOM_COIL		0	0	0	0				0,00000000000000873396	0
pf_FMDV-3D	HOMODIMER	OPTIMAL		-0,01	-43,9	-131,7	2,6	0,11		View	0,0000000000008448	0
FMDV-11_RT-qPCR_amplicon+pf_FMDV-3D	HETERODIMER	OPTIMAL		-6,69	-118,7	-336,3	1,4	-1,39		View	0,0000000000000081927	0	97	0
FMDV-11_RT-qPCR_amplicon_AntiSense+pf_FMDV-3D	HETERODIMER	OPTIMAL		-16,89	-238,8	-666,1	67,1	-11,16	65,00	View	0,000000000954551	95,46	86	0,1			Y	85

## Sheet: C-PHI-1989
Name	Species	Structure	Intend	ΔG°	ΔH	ΔS	Tm	Eff ΔG°	Eff Tm	Graphic	Concentration	Percent	Start Pos	Percent(2)	Eff Tm(2)	NetTM (TH)	Extensible	Tmpl Pos	Tmpl Pos(2)
FMDV-4_RT-qPCR_amplicon	MONOMER	OPTIMAL		-4.24	-81.2	-231.1	78.4	-4.24	78	View	9.98343e-10	99.83
FMDV-4_RT-qPCR_amplicon	MONOMER	RANDOM_COIL		0	0	0	0				1.64888e-12	0.16
pf_FMDV-3D	MONOMER	OPTIMAL		1.54	-38.9	-121.4	47.3	1.54	47	View	8.89187e-08	8.89
pf_FMDV-3D	MONOMER	RANDOM_COIL		0	0	0	0				9.10396e-07	91.04
FMDV-4_RT-qPCR_amplicon_AntiSense	MONOMER	OPTIMAL		-4.67	-120	-346.2	73.5	0.51	73	View	3.16001e-10	31.6
FMDV-4_RT-qPCR_amplicon_AntiSense	MONOMER	RANDOM_COIL		0	0	0	0				2.71363e-13	0.03
pf_FMDV-3D	HOMODIMER	OPTIMAL		-0.01	-43.9	-131.7	2.6	0.11		View	8.45258e-13	0
FMDV-4_RT-qPCR_amplicon+pf_FMDV-3D	HETERODIMER	OPTIMAL		-5.68	-128.5	-368.6	13.3	-1.37		View	7.97695e-15	0	75	0
FMDV-4_RT-qPCR_amplicon_AntiSense+pf_FMDV-3D	HETERODIMER	OPTIMAL		-14.39	-230	-647.3	64.2	-9.66	61	View	6.83727e-10	68.37	86	0.07			Y	85

## Sheet: O-PHI-1975
Name	Species	Structure	Intend	ΔG°	ΔH	ΔS	Tm	Eff ΔG°	Eff Tm	Graphic	Concentration	Percent	Start Pos	Percent(2)	Eff Tm(2)	NetTM (TH)	Extensible	Tmpl Pos	Tmpl Pos(2)
FMDV-5_RT-qPCR_amplicon	MONOMER	OPTIMAL		-4,24	-81,2	-231,1	78,4	-4,24	78,00	View	0,000000000998343	99,83
FMDV-5_RT-qPCR_amplicon	MONOMER	RANDOM_COIL		0	0	0	0				0,00000000000164888	0,16
pf_FMDV-3D	MONOMER	OPTIMAL		1,54	-38,9	-121,4	47,3	1,54	47,00	View	0,0000000888946	8,89
pf_FMDV-3D	MONOMER	RANDOM_COIL		0	0	0	0				0,000000910149	91,01
FMDV-5_RT-qPCR_amplicon_AntiSense	MONOMER	OPTIMAL		-4,67	-120,0	-346,2	73,5	2,02	73,00	View	0,0000000000454393	4,54
FMDV-5_RT-qPCR_amplicon_AntiSense	MONOMER	RANDOM_COIL		0	0	0	0				0,0000000000000390205	0
pf_FMDV-3D	HOMODIMER	OPTIMAL		-0,01	-43,9	-131,7	2,6	0,11		View	0,0000000000008448	0
FMDV-5_RT-qPCR_amplicon+pf_FMDV-3D	HETERODIMER	OPTIMAL		-5,68	-128,5	-368,6	13,3	-1,37		View	0,00000000000000797479	0	75	0
FMDV-5_RT-qPCR_amplicon_AntiSense+pf_FMDV-3D	HETERODIMER	OPTIMAL		-15,90	-237,4	-664,8	67,1	-11,16	65,00	View	0,000000000954522	95,45	86	0,1			Y	85

## Sheet: O-TUR-1992
Name	Species	Structure	Intend	ΔG°	ΔH	ΔS	Tm	Eff ΔG°	Eff Tm	Graphic	Concentration	Percent	Start Pos	Percent(2)	Eff Tm(2)	NetTM (TH)	Extensible	Tmpl Pos	Tmpl Pos(2)
FMDV-9_RT-qPCR_amplicon	MONOMER	OPTIMAL		-5,23	-82,6	-232,4	82,5	-5,22	82,00	View	0,000000000999622	99,96
FMDV-9_RT-qPCR_amplicon	MONOMER	RANDOM_COIL		0	0	0	0				0,000000000000369531	0,04
pf_FMDV-3D	MONOMER	OPTIMAL		1,54	-38,9	-121,4	47,3	1,54	47,00	View	0,0000000889297	8,89
pf_FMDV-3D	MONOMER	RANDOM_COIL		0	0	0	0				0,000000910509	91,05
FMDV-9_RT-qPCR_amplicon_AntiSense	MONOMER	OPTIMAL		-5,37	-84,9	-238,8	82,5	0,16	82,00	View	0,00000000044054	44,05
FMDV-9_RT-qPCR_amplicon_AntiSense	MONOMER	RANDOM_COIL		0	0	0	0				0,000000000000131615	0,01
pf_FMDV-3D	HOMODIMER	OPTIMAL		-0,01	-43,9	-131,7	2,6	0,11		View	0,000000000000845468	0
FMDV-9_RT-qPCR_amplicon+pf_FMDV-3D	HETERODIMER	OPTIMAL		-6,67	-129,9	-369,9	13,3	-1,38		View	0,00000000000000798816	0	75	0
FMDV-9_RT-qPCR_amplicon_AntiSense+pf_FMDV-3D	HETERODIMER	OPTIMAL		-14,74	-223,6	-627	63,0	-9,30	60,00	View	0,000000000559328	55,93	86	0,06			Y	85

## Sheet: SAT2-ZWA-1989
Name	Species	Structure	Intend	ΔG°	ΔH	ΔS	Tm	Eff ΔG°	Eff Tm	Graphic	Concentration	Percent	Start Pos	Percent(2)	Eff Tm(2)	NetTM (TH)	Extensible	Tmpl Pos	Tmpl Pos(2)
FMDV-28_RT-qPCR_amplicon	MONOMER	OPTIMAL		-3,85	-82,3	-235,6	76,4	-3,85	76,00	View	0,000000000997036	99,7
FMDV-28_RT-qPCR_amplicon	MONOMER	RANDOM_COIL		0	0	0	0				0,00000000000295901	0,3
pf_FMDV-3D	MONOMER	OPTIMAL		1,54	-38,9	-121,4	47,3	1,54	47,00	View	0,0000000888976	8,89
pf_FMDV-3D	MONOMER	RANDOM_COIL		0	0	0	0				0,00000091018	91,02
FMDV-28_RT-qPCR_amplicon_AntiSense	MONOMER	OPTIMAL		-4,18	-119,9	-347,5	72,0	1,63	71,00	View	0,0000000000789502	7,9
FMDV-28_RT-qPCR_amplicon_AntiSense	MONOMER	RANDOM_COIL		0	0	0	0				0,000000000000142549	0,01
pf_FMDV-3D	HOMODIMER	OPTIMAL		-0,01	-43,9	-131,7	2,6	0,11		View	0,000000000000844856	0
FMDV-28_RT-qPCR_amplicon+pf_FMDV-3D	HETERODIMER	OPTIMAL		-5,00	-118,7	-341,3	-0,1	-1,09		View	0,00000000000000516289	0	75	0
FMDV-28_RT-qPCR_amplicon_AntiSense+pf_FMDV-3D	HETERODIMER	OPTIMAL		-15,02	-238,0	-669,4	63,7	-10,77	64,00	View	0,000000000920907	92,09	88	0,09
