# Supplementary material for: A Tale of Tails: Dissecting the Enhancing Effect of Tailed Primers in Real-Time PCR
Source: PLoS One. 2016 Oct 10;11(10):e0164463. doi: 10.1371/journal.pone.0164463 (PMC5056738; doi:10.1371/journal.pone.0164463)
Supplement: S3 File — FMDV-3D sequences were retrieved from GenBank on 16/11/2015 and aligned using MAFFT v7.245 [52]. The resulting sequence alignment was trimmed to the same region shown in Fig 4 to facilitate comparison between the sequences from Fig 4 and S3 File. The file contains all sequences from GenBank which contain the same extended palindromic structure in the panFMDV-3D target region. (FAS) [file pone.0164463.s003.fas]

>gi|897242943|gb|KP940473.1|
ctacggagatgacatcgtggttgcaagtgattacgatctggactttgaggctcttaagcc
ccacttcaaatctcttggccaaaccatcactccagctgacaaaagcgacaaaggttttgt
tcttggtcactccattaccgatgtcactttcctcaaaagacatttccacatggattatgg
gactgggttttacaaacctgtgatggcctcgaagaccctcgaagccattctctcctttgc
acgccgtgggaccatacaggagaagttgatctccgtggcagggctcgccgtccactcagg
acctgacgagtaccggcgtctctttgaacccttccagggcctctttgagattccaagcta
cagatca
>gi|380846246|gb|JF749862.1|
ctacggggatgacattgtagttgcaagtgactacgacttggattttgaagctctcaagcc
tcacttcaaatccgttggtcaaaccatcactccagccgacaaaagtgacaaaggttttgt
tcttggtcagtccatcaccgatgttactttcctcaagaggcatttccatctggactacgg
aactgggttttacaaacctgtgatggcctcgaagaccctcgaagccatcctctcctttgc
acgccgtgggaccatacaggagaagttgatctccgtggcaggactcgccgtccattctgg
acctgacgagtaccggcgtctcttcgagcccttcaccggactcttcgagattccaagcta
cagatca
>gi|380846220|gb|JF749849.1|
ctacggagacgacatcgtggttgcaagcgattacgatctggactttgaggccctcaagcc
tcacttcaaatcccttggtcaaaccattactccagctgacaaaagcgacaaaggttttgt
tcttggtcactccattaccgatgtcactttcctcaaaagacacttccacatggactatgg
aactgggttttacaaacctgtgatggcctcgaagaccctcgaggccatcctctcctttgc
acgccgtgggaccatacaggagaagttgatctccgtggcaggactcgccgtccactccgg
acctgacgagtaccggcgtctcttcgagcctttccagggcctctttgagattccaagcta
cagatca
>gi|380846218|gb|JF749848.1|
ctacggagatgacatcgtggttgcaagtgattatgatctggacttcgaggccctcaagcc
tcacttcaaatctcttggtcaaaccattactccagctgacaaaagcgacaaaggttttgt
tcttggtcactccattaccgacgtcactttccttaaaagacacttccacatggattatgg
aactgggttttacaaacctgtgatggcctcgaagaccctcgaggccatcctctcctttgc
acgccgtgggaccatacaggagaagttgatctctgtggcaggactcgccgtccactctgg
acctgacgagtaccggcgtctcttcgagcccttccagggtctctttgagattccaagcta
cagatca
>gi|675911703|gb|KJ933864.1|
ctacggagacgacatcgtggttgcaagtgattacgatctggactttgaagcgctgaaacc
tcacttcaaatctcttggtcaaaccatcactccagctgacaagagcgacaaaggttttgt
tcttggtcactccattaccgatgtcactttcctcaaaagacacttccacatggattacgg
aactgggttttacaaacctgtgatggcctcgaagaccctcgaagccatcctctcctttgc
acgccgtgggaccatacaggagaagttgatctcggtggcaggactcgccgtccactctgg
acctgacgagtaccggcgtctcttcgagccctttcagggcctctttgagattccaagcta
cagatca
>gi|514481882|gb|KF112884.1|
ttacggagacgacatcgtggtggcgagtgattatgatctggactttgaggctctcaagcc
tcacttcaaatctcttggccaaaccattactccagctgacaaaagtgacaaaggttttgt
tcttggtcattccattactgatgttactttcctcaaaagacacttccacatggactatgg
aactgggttttacaaacctgtgatggcctcgaagaccctcgaggccatcctctcctttgc
acgccgtgggaccatacaggagaagttgatctccgtggcaggactcgccgtccactctgg
acccgacgagtaccggcgtctctttgagcccttccagggcctctttgagattccaagcta
caggtca
>gi|514481880|gb|KF112883.1|
ctacggagacgacatcgtggttgctagtgattatgacttggactttgaggctctcaagcc
ccactttaaatctcttggtcaaaccattactccagctgacaagagcgacaaaggttttgt
tcttggtcactccattaccgatgtcactttcctcaaaagacacttccacatggattatgg
aactgggttttacaaacctgtgatggcttcgaagaccctcgaggccatcctctcctttgc
acgccgtgggaccatacaggagaagttgatctccgtggcagggctcgccgtccactctgg
acctgacgagtaccggcgtctcttcgagcccttccagggtctctttgagattccaagcta
cagatca
>gi|514481878|gb|KF112882.1|
ttacggagacgacatcgtggtggcgagtgattatgatctggactttgaggctctcaagcc
tcacttcaaatctcttggccaaaccattactccagctgacaaaagtgacaaaggttttgt
tcttggtcattccattactgatgttactttcctcaaaagacacttccacatggactatgg
aactgggttttacaaacctgtgatggcctcgaagacccccgaggccatcctcccctttgc
acgccgtgggaccacacaggagaagttgatctccgtggcaggactcgccgtccactctgg
acccgacgagtaccggcgtctctttgagcccttccagggcctctttgagattccaagcta
caggtca
>gi|514481876|gb|KF112881.1|
ttacggagacgacatcgtggtggcgagtgattatgatctggactttgaggctctcaagcc
tcacttcaaatctcttggccaaaccattactccagctgacaaaagtgacaaaggttttgt
tcttggtcattccattactgatgttactttcctcaaaagacacttccacatggactatgg
aactgggttttacaaacctgtgatggcctcgaagaccctcgaggccatcctctcctttgc
acgccgtgggaccatacaggagaagttgatctccgtggcaggactcgccgtccactctgg
acccgacgagtaccggcgtctctttgagcccttccagggcctctttgagattccaagcta
caggtca
>gi|21426907|ref|NC_004004.1|
ttatggagacgacatcgtggtggcaagtgactacgacctggactttgaggctctcaagcc
ccacttcaagtcccttggtcagactatcactccggccgacaaaagcgacaaaggttttgt
tcttggtcactccataaccgacgtcactttcctcaaaagacacttccacatggactacgg
aactgggttttacaaacctgtgatggcctcgaagaccctcgaggccatcctctcctttgc
acgccgtgggaccatacaggagaagttgatctccgtggcaggactcgccgtccactccgg
acctgatgaataccggcgcctctttgagcccttccaaggcctcttcgagattccaagcta
cagatca
>gi|427195921|dbj|HV940007.1|
ctacggagacgacatcgtggtggcaagtgattatgatttggactttgaggctctcaggcc
ccactttaaatctcttggtcaaaccattactccagctgacaaaagcgacaaaggttttgt
tcttggtcactccatcaccgatgtcactttcctcaaaagacacttccacatggactacgg
aactgggttttacaaacctgtgatggcctcaaagacccttgaagccatcctctccttcgc
acgccgtgggaccatacaggagaagttgatctctgtggcagggctcgccgtccactctgg
acctgacgagtaccggcgtctctttgagccttttcaaggcctctttgagattccaagcta
cagatca
>gi|346305861|gb|JF739177.1|
ctacggagacgacatcgtggttgcaagtgattacgatctggacttcgaggccctcaagcc
tcacttcaaatctcttggtcaaaccatcaccccagctgacaaaagcgacaaaggttttgt
tcttggtcactccatcaccgacgtcactttcctcaaaagacatttccacatggactatgg
aactgggttttacaaacctgtgatggcctcgaagaccctcgaggccatcctctcctttgc
acgccgtgggaccatacaggagaagttgatctccgtggcaggactcgccgtccactctgg
acctgacgagtaccggcgtctctttgaaccctttcagggtctctttgagattccaagcta
cagatca
>gi|319414096|gb|HQ632772.1|
ttacggagacgacatcgtggtggcgagtgattatgatctggactttgaggctctcaagcc
tcacttcaaatctcttggtcaaaccattactccagctgacaaaagtgacaaaggttttgt
tcttggtcattccattactgatgttactttcctcaaaagacacttccacatggactatgg
aactgggttttacaaacctgtgatggcctcgaagaccctcgaggccatcctctcctttgc
acgccgtgggaccatacaggagaagttgatctccgtggcaggactcgccgtccactctgg
acccgacgagtaccggcgtctctttgagcccttccagggcctctttgagattccaagtta
cagatca
>gi|332377458|gb|HQ832591.1|
ctacggagacgacatcgtggttgcgagtgattacgatctggactttgaggctctcaagcc
tcacttcaaatctttgggccaaaccatcactccagctgacaaaagcgacaaaggttttgt
tcttggtcgctccattaccgacgtcaccttcctcaaaagacacttccacatggattatgg
aactgggttttataaacctgtgatggcctcaaagaccctcgaggccatcctctcctttgc
acgccgtgggaccatacaggagaagttgatctccgtggcaggactcgccgtccactctgg
acctgacgagtaccggcgtctctttgagcccttccagggcctctttgagattccaagcta
caggtca
>gi|330747899|emb|JA280130.1|
ctacggggatgacattgtagttgcaagtgattacgatttggactttgaagctctcaagcc
tcactttaaatctcttggtcaaacgatcactccagccgacaaaagtgacaaaggttttgt
tcttggtcagtccatcaccgatgttactttcctcaagaggcattttcatctggattatga
aactgggttttacaaacctgtgatggcttcgaagaccctcgaagccatcctctcctttgc
acgccgtgggaccatccaggagaagttgatctccgtggcaggactcgccgtccactccgg
acaagacgagtaccggcgtctcttcgaaccctttcagggaacgttcgagattccaagcta
cagatca
>gi|297186239|gb|HM067706.1|
ctacggagatgatattgtagttgcaagtgattacgacttggattttgaagctctcaagcc
tcacttcaaatccgttggtcagaccatcactccagccgacaagagtgacaaaggttttgt
tcttggtcagtccatcaccgatgttactttcctcaagaggcatttccatctggactacgg
aactgggttttacaaacctgtgatggcctcgaagaccctcgaggccatcctctcctttgc
acgccgtgggaccatacaggagaagttgatctccgtggcaggactcgccgtccactccgg
acctgacgagtaccggcgtctctttgaacccttcaccgggctcttcgagattccaagcta
cagatca
>gi|297186235|gb|HM067704.1|
ctacggagatgatattgtggtcgcaagtgattacgacttggactttgaagctctcaagcc
tcacttcaagtccgtcggtcaaaccatcactccagccgacaaaagtgacaaaggttttgt
tcttggtcagtccatcaccgatgttactttcctcaagaggcacttccatctggactacgg
aactgggttttacaaacctgtgatggcctcgaagaccctcgaagccatcctctcctttgc
acgccgtgggaccatacaggagaagttgatctccgtggcaggactcgccgtccattccgg
acctgacgagtaccggcgtctcttcgagcccttcgcgggactctttgagattccaagcta
cagatca
>gi|33332022|gb|AF540910.1|
ctacggggatgacattgtagttgcaagtgattacgatttggactttgaagctctcaagcc
tcactttaaatctcttggtcaaacgatcactccagccgacaaaagtgacaaaggttttgt
tcttggtcagtccatcaccgatgttactttcctcaagaggcattttcatctggattatga
aactgggttttacaaacctgtgatggcttcgaagaccctcgaagccatcctctcctttgc
acgccgtgggaccatccaggagaagttgatctccgtggcaggactcgccgtccactccgg
acaagacgagtaccggcgtctcttcgaaccctttcagggaacgttcgagattccaagcta
cagatca
>gi|32140992|gb|AY304994.1|
ctacggggatgacatcgtggtcgcaagtgattacgatctggactttgaggctcttaagcc
ccacttcaaatctcttggccaaaccatcactccagctgacaaaagcgacaaaggttttgt
tcttggtcactccattgccgatgtcactttcctcaaaagacacttccacatggattatgg
aactgggttttacaaacctgtgatggcttcgaagaccctcgaggccatcctctcctttgc
acgccgtgggaccatacaggagaagttgatctccgtggcaggactcgcagtccactctgg
acctgacgagtaccggcgtctctttgagcccttccagggtctctttgagattccaagcta
cagatca
>gi|115325625|gb|DQ989306.1|
ctacggggatgacatcgtggtcgcaagtgattacgatctggactttgaggctcttaagcc
ccacttcaaatctcttggccaaaccatcactccagctgacaaaagcgacaaaggttttgt
tcttggtcactccattgccgatgtcactttcctcaaaagacacttccacatggattatgg
aactgggttttacaaacctgtgatggcttcgaagaccctcgaggccatcctctcctttgc
acgccgtgggaccatacaggagaagttgatctccgtggcaggactcgcagtccactctgg
acctgacgagtaccggcgtctctttgagcccttccagggtctctttgagattccaagcta
cagatca
>gi|115325621|gb|DQ989304.1|
ctacggggatgacatcgtggtcgcaagtgattacgatctggactttgaggctcttaagcc
ccacttcaaatctcttggccaaaccatcactccagctgacaaaagcgacaaaggttttgt
tcttggtcactccattgccgatgtcactttcctcaaaagacacttccacatggattatgg
aactgggttttacaaacctgtgatggcttcgaagaccctcgaggccatcctctcctttgc
acgccgtgggaccatacaggagaagttgatctccgtggcaggactcgcagtccactctgg
acctgacgagtaccggcgtctctttgagcccttccagggtctctttgagattccaagcta
cagatca
>gi|115325619|gb|DQ989303.1|
ctacggggatgacatcgtggtcgcaagtgattacgatctggactttgaggctcttaagcc
ccacttcaaatctcttggccaaaccatcactccagctgacaaaagcgacaaaggttttgt
tcttggtcactccattgccgatgtcactttcctcaaaagacacttccacatggattatgg
aactgggttttacaaacctgtgatggcttcgaagaccctcgaggccatcctctcctttgc
acgccgtgggaccatacaggagaagttgatctccgtggcaggactcgcagtccactctgg
acctgacgagtaccggcgtctctttgagcccttccagggtctctttgagattccaagcta
cagatca
>gi|46810926|gb|AY593835.1|
ttatggagacgacatcgtggtggcaagtgactacgacctggactttgaggctctcaagcc
ccacttcaagtcccttggtcagactatcactccggccgacaaaagcgacaaaggttttgt
tcttggtcactccataaccgacgtcactttcctcaaaagacacttccacatggactacgg
aactgggttttacaaacctgtgatggcctcgaagaccctcgaggccatcctctcctttgc
acgccgtgggaccatacaggagaagttgatctccgtggcaggactcgccgtccactccgg
acctgatgaataccggcgcctctttgagcccttccaaggcctcttcgagattccaagcta
cagatca
>gi|46810922|gb|AY593833.1|
ttatggagacgacatcgtggtggcaagtgactacgacctggactttgaggctctcaagcc
ccacttcaagtcccttggtcagactatcactccggccgacaaaagcaacaaaggttttgt
tcttggtcactccataaccgacgtcactttcctcaaaagacacttccacatggactacgg
aactgggttttacaaacctgtgatggcctcgaagaccctcgaggccatcctctcctttgc
acgccgtgggaccatacaggagaagttgatctccgtggcaggactcgccgtccactccgg
acctgatgaataccggcgcctctttgagcccttccaaggcctcttcgagattccaagcta
cagatca
>gi|46810914|gb|AY593829.1|
atacggagacgacatcgtggtggcaagtgactacgatttggactttgaggctctcaagcc
ccactttaaatctctcggtcaaaccattactccagctgacaaaagcgacaaaggttttgt
tctcggacattccatcaccgatgtcactttcctcaaaagacacttccacatggattatgg
aactgggttttacaaacctgtgatggcctcaaagactctcgaggccattctctcctttgc
acgccgtgggaccatacaggagaagttgatctccgtggcaggactcgccgtccactccgg
accagacgagtaccggcgtctctttgaacccttccagggcctctttgagattccaagcta
cagatca
>gi|46810912|gb|AY593828.1|
ctacggggacgacatcgtggttgcaagtgattacgatctggactttgaggctctcaagcc
ccacttcaaatctcttggccaaaccatcactccagctgacaaaagcgacaaaggttttgt
tcttggtcactccattaccgatgtcactttcctcaaaagacacttccacatggattatgg
aactgggttttacaaacctgtgatggcttcgaagaccctcgaagccatcctctcctttgc
acgccgtgggaccatacaggagaagttgatctccgtggcaggactcgcagtccactctgg
gcctgatgagtaccggcgtctctttgagcccttccagggtctcttcgagattccaagcta
cagatca
>gi|46810910|gb|AY593827.1|
atacggagacgatatcgtggtggcaagtgactacgatttggactttgaggctctcaagcc
ccacttcaaatctcttggtcaaaccattactccagctgacaaaagcgacaaaggctttgt
tctcggtcactctatcaccgatgtcaccttcctcaaaagacacttccacatggattatgg
aactgggttttacaaacctgtgatggcctcaaagactcttgaggccatcctctcctttgc
acgccgtgggaccgtgcaggagaagttgatctccgtggcaggactcgccgtccactccgg
accagacgagtaccggcgtctctttgaaccctttcagggcctctttgagattccaagcta
cagatca
>gi|46810906|gb|AY593825.1|
ctacggagacgacatcgtggttgcaagtgattacgacttggactttgaggctctcaagcc
ccattttaaatctcttggccaaaccattactccagctgacaaaagcgacaaaggttttgt
tcttggtcactcgatcaccgatgtcactttcctcaaaagacacttccacatggactatgg
aactgggttttacaaacctgtgatggcctcaaagactctcgaggccatcctctcctttgc
acgccgtgggaccatacaggaaaagttgatctctgtggcaggactcgccgtccactccgg
accagacgagtaccggcgtctctttgagcccttccagggcctctttgagattccaagcta
cagatca
>gi|46810902|gb|AY593823.1|
ctacggagatgacatcgtggttgcaagtgactacgatctggattttgaggctctcaaacc
ccacttcaaatctcttggtcaaaccatcactccagctgacaaaagcgacaaaggttttgt
tcttggtcactccattaccgatgtcactttcctcaaaagacacttccacatggactatgg
aactgggttttacaaacctgtgatggcctcaaagaccctcgaggccattctctcctttgc
acgccgtgggaccatacaggagaagttgatctccgtggcaggactcgccgtccactcagg
acctgacgagtaccggcgtctctttgagcccttccagggtctcttcgagattccaagcta
cagatca
>gi|46810900|gb|AY593822.1|
atacggagacgacatcgtggtggcaagtgactacgatttggactttgaggctctcaagcc
ccacttcaaatctcttggtcaaaccattactccagctgacaaaagcgacaaaggctttgt
tctcggtcactccatcaccgatgtcaccttcctcaaaagacacttccacatggattatgg
aactgggttttacaaacctgtgatggcctcaaagactcttgaggccatcctctcctttgc
acgccgtgggaccgtgcaggagaagttgatctccgtggcaggactcgccgtccactccgg
accagacgagtaccggcgtctctttgaacccttccagggcctctttgagattccaagcta
cagatca
>gi|46810860|gb|AY593802.1|
ctacggagacgacatcgtggtggcaagtgattatgatttggactttgaggctctcaggcc
ccactttaaatctcttggtcaaaccattactccagctgacaaaagcgacaaaggttttgt
tcttggtcactccatcaccgatgtcactttcctcaaaagacacttccacatggactacgg
aactgggttttacaaacctgtgatggcctcaaagacccttgaagccatcctctccttcgc
acgccgtgggaccatacaggagaagttgatctctgtggcagggctcgccgtccactctgg
acctgacgagtaccggcgtctctttgagccttttcaaggcctctttgagattccaagcta
cagatca
>gi|46810858|gb|AY593801.1|
ctacggagacgacatcgtggtggcaagtgattatgatttggactttgaggctctcaggcc
ccactttaaatctcttggtcaaaccattactccagctgacaaaagcgacaaaggttttgt
tcttggtcactccatcaccgatgtcactttcctcaaaagacacttccacatggactacgg
aactgggttttacaaacctgtgatggcctcaaagacccttgaagccatcctctccttcgc
acgccgtgggaccatacaggagaagttgatctctgtggcagggctcgccgtccactctgg
acctgacgagtaccggcgtctctttgagccttttcaaggcctctttgagattccaagcta
cagatca
>gi|46810856|gb|AY593800.1|
ctacggagacgacatcgtggttgcaagtgattacgatctggacttcgaggccctcaagcc
tcacttcaaatctcttggtcaaaccatcaccccagctgacaaaagcgacaaaggttttgt
tcttggtcactccatcaccgacgtcactttcctcaaaagacatttccacatggactatgg
aactgggttttacaaacctgtgatggcctcgaagaccctcgaggccatcctctcctttgc
acgccgtgggaccatacaggagaagttgatctccgtggcaggactcgccgtccactctgg
acctgacgagtaccggcgtctctttgaaccctttcagggtctctttgagattccaagcta
cagatca
>gi|46810854|gb|AY593799.1|
ctacggagacgacatcgtggttgcaagtgattacgatctggacttcgaggccctcaagcc
tcacttcaaatctcttggtcaaaccatcaccccagctgacaaaagcgacaaaggttttgt
tcttggtcactccatcaccgacgtcactttcctcaaaagacatttccacatggactatgg
aactgggttttacaaacctgtgatggcctcgaagaccctcgaggccatcctctcctttgc
acgccgtgggaccatacaggagaagttgatctccgtggcaggactcgccgtccactctgg
acctgacgagtaccggcgtctctttgaaccctttcagggtctctttgagattccaagcta
cagatca
>gi|46810852|gb|AY593798.1|
ctacggagacgacatcgtggttgcaagtgattacgatctggacttcgaggccctcaagcc
tcacttcaaatctcttggtcaaaccatcaccccagctgacaaaagcgacaaaggttttgt
tcttggtcactccatcaccgacgtcactttcctcaaaagacatttccacatggactatgg
aactgggttttacaaacctgtgatggcctcgaagaccctcgaggccatcctctcctttgc
acgccgtgggaccatacaggagaagttgatctccgtggcaggactcgccgtccactctgg
acctgacgagtaccggcgtctctttgaaccctttcagggtctctttgagattccaagcta
cagatca
>gi|46810852|gb|AY593798.1|
ctacggagacgacatcgtggttgcaagtgattacgatctggacttcgaggccctcaagcc
tcacttcaaatctcttggtcaaaccatcaccccagctgacaaaagcgacaaaggttttgt
tcttggtcactccatcaccgacgtcactttcctcaaaagacatttccacatggactatgg
aactgggttttacaaacctgtgatggcctcgaagaccctcgaggccatcctctcctttgc
acgccgtgggaccatacaggagaagttgatctccgtggcaggactcgccgtccactctgg
acctgacgagtaccggcgtctctttgaaccctttcagggtctctttgagattccaagcta
cagatca
>gi|46810844|gb|AY593794.1|
ctacggagacgacatcgtggtggcaagtgattatgatctggactttgaggcccttaagcc
tcacttcaaatctcttggccagaccatcactccagctgacaaaagcgacaaaggttttgt
tcttggtcactccattaccgatgtcactttcctaaaaagacacttccacatggattatgg
aactgggttttataaacctgtgatggcctcaaagacccttgaggccatcctctcctttgc
acgccgtgggaccatacaggagaagttgatctccgtggcaggactcgccgtccactctgg
accagacgagtaccggcgtctctttgagcccttccaaggcctcttcgagattccaagcta
cagatca
>gi|46810836|gb|AY593790.1|
ctacggagacgacatcgtggtggcaagtgattatgatttggactttgaggctctcaggcc
ccactttaaatctcttggtcaaaccattactccagctgacaaaagcgacaaaggttttgt
tcttggtcactccatcaccgatgtcactttcctcaaaagacacttccacatggactatgg
aactgggttttacaaacctgtgatggcctcaaagacccttgaagccatcctctcctttgc
acgccgtgggaccatacaggagaagttgatctctgtggcaggactcgccgtccactctgg
acctgacgagtaccggcgtctctttgaaccttttcaaggcctctttgagataccaagcta
cagatca
>gi|46810828|gb|AY593786.1|
ctacggagacgacatcgtggtggcaagtgattacgatttggactttgaggctctcaggcc
ccactttaaatctcttggtcaaaccattactccagctgacaaaagcgacaaaggttttgt
tcttggtcactccatcaccgatgtcactttcctcaaaagacacttccacatggactatgg
aactgggttttacaaacctgtgatggcctcaaagacccttgaagccatcctctcctttgc
acgccgtgggaccatacaggagaagttgatctctgtggcaggactcgccgtccattctgg
acctgacgagtaccggcgtctctttgagccttttcaaggcctctttgagataccaagcta
cagatca
>gi|46810826|gb|AY593785.1|
ctacggagacgacatcgtggtggcaagtgattatgatttggactttgaggctctcaggcc
ccactttaaatctcttggtcaaaccattactccagctgacaaaagcgacaaaggttttgt
tcttggtcactccatcaccgatgtcactttcctcaaaagacacttccacatggactacgg
aactgggttttacaaacctgtgatggcctcaaagacccttgaagccatcctctccttcgc
acgccgtgggaccatacaggagaagttgatctctgtggcaggactcgccgtccactctgg
acctgacgagtaccggcgtctctttgagccttttcaaggcctctttgagattccaagcta
cagatca
>gi|46810824|gb|AY593784.1|
ctacggagacgacatcgtggtggcaagtgattatgatttggactttgaggctctcaggcc
ccactttaaatctcttggtcaaaccattactccagctgacaaaagcgacaaaggttttgt
tcttggtcactccatcaccgatgtcactttcctcaaaagacacttccacatggactacgg
aactgggttttacaaacctgtgatggcctcaaagacccttgaagccatcctctccttcgc
acgccgtgggaccatacaggagaagttgatctctgtggcaggactcgccgtccactctgg
acctgacgagtaccggcgtctctttgagccttttcaaggcctctttgagattccaagcta
cagatca
>gi|46810822|gb|AY593783.1|
ctacggagacgacatcgtggtggcaagtgattatgatttggactttgaggctctcaggcc
ccactttaaatctcttggtcaaaccattactccagctgacaaaagcgacaaaggttttgt
tcttggtcactccatcaccgatgtcactttcctcaaaagacacttccacatggactacgg
aactgggttttacaaacctgtgatggcctcaaagacccttgaagccatcctctccttcgc
acgccgtgggaccatacaggagaagttgatctctgtggcaggactcgccgtccactctgg
acctgacgagtaccggcgtctctttgagccttttcaaggcctctttgagattccaagcta
cagatca
>gi|46810808|gb|AY593776.1|
ctacggagacgacatcgtggtggcaagtgactacgatctggactttgaggctctcaagcc
ccacttcaaatctcttggccaaactatcactccagctgacaaaagcgacaaaggttttgt
tcttggacactccattactgatgtcaccttcctcaaaagacacttccacatggattatgg
gactgggttttacaaacctgtgatggcctcaaagacccttgaggccatcctctcctttgc
acgccgtgggaccatacaggagaagttgatctccgtggcgggactcgctgtccactctgg
accagacgagtaccggcgtctctttgagcccttccagggcctcttcgagattccaagcta
cagatca
>gi|46810800|gb|AY593772.1|
ctacggagatgacatagtggtggcaagtgatcacgatttggattttgaggctctcaagcc
gcactttaaatctcttggtcaaaccatcaccccagctgacaaaagcgacaaaggttttgt
tcttggtcactccatcaccgatgtcactttcctcaaaagacacttccacatggactatgg
aactgggttttacaaacctgtgatggcttcgaagaccctcgaggccatcctctcctttgc
acgccgtgggaccatacaggagaagttgatctccgtggcaggactcgcagtccactccgg
acctgacgagtaccggcgtctctttgagccctttcagggcctctttgagattccgagcta
cagatca
>gi|46810786|gb|AY593765.1|
ctacggagatgacatagtggtggcaagtgattacgatttggattttgaggctcttaagcc
gcactttaaatctcttggtcaaaccatcaccccagctgacaaaagcgacaaaggttttgt
tcttggtcactccattactgatgtcactttcctcaaaagacacttccgcatggactatgg
aactgggttttacaaacctgtgatggcttcgaagaccctcgaggccatcctctcctttgc
acgccgtgggaccatacaggagaagttgatctccgtggcaggactcgcagtccactctgg
acctgacgagtaccggcgtctctttgagccctttcagggcctctttgagattccgagcta
cagatca
>gi|46810784|gb|AY593764.1|
ctacggagacgacatagtggtggcaagtgattacgatttggattttgaggctcttaagcc
gcactttaaatctcttggtcaaaccatcaccccagctgacaaaagcgacaaaggttttgt
tcttggtcactccattactgatgtcactttcctcaaaagacacttccgcatggactatgg
aactgggttttacaaacctgtgatggcttcgaagaccctcgaggccatcctctcctttgc
acgccgtgggaccgtacaggagaagttgatctccgtggcagggctcgcagtccactctgg
acctgacgagtaccggcgtctctttgagccctttcagggcctctttgagattccgagcta
cagatca
>gi|46810782|gb|AY593763.1|
ctacggagacgacatagtggtggcaagtgattacgatttggattttgaggctcttaagcc
gcactttaaatctcttggtcaaaccatcaccccagctgacaaaagcgacaaaggttttgt
tcttggtcactccattactgatgtcactttcctcaaaagacacttccgcatggactatgg
aactgggttttacaaacctgtgatggcttcgaagaccctcgaggccatcctctcctttgc
acgccgtgggaccgtacaggagaagttgatctccgtggcagggctcgcagtccactctgg
acctgacgagtaccggcgtctctttgagccctttcagggcctctttgagattccgagcta
cagatca
>gi|46810780|gb|AY593762.1|
ctacggagacgacatagtggtggcaagtgattacgatttggattttgaggctcttaagcc
gcactttaaatctcttggtcaaaccatcaccccagctgacaaaagcgacaaaggttttgt
tcttggtcactccattactgatgtcactttcctcaaaagacacttccgcatggactatgg
aactgggttttacaaacctgtgatggcttcgaagaccctcgaggccatcctctcctttgc
acgccgtgggaccgtacaggagaagttgatctccgtggcagggctcgcagtccactctgg
acctgacgagtaccggcgtctctttgagccctttcagggcctctttgagattccgagcta
cagatca
>gi|5031481|gb|AF154271.1|
ttatggagacgacatcgtggtggcaagtgactacgacctggactttgaggctctcaagcc
ccacttcaagtcccttggtcagactatcactccggccgacaaaagcgacaaaggttttgt
tcttggtcactccataaccgacgtcactttcctcaaaagacacttccacatggactacgg
aactgggttttacaaacctgtgatggcctcgaagaccctcgaggccatcctctcctttgc
acgccgtgggaccatacaggagaagttgatctccgtggcaggactcgccgtccactccgg
acctgatgaataccggcgcctctttgagcccttccaaggcctcttcgagattccaagcta
cagatca
>gi|12018088|gb|AF308157.1|
ttatggagacgacatcgtggtggcaagtgactacgacctggactttgaggctctcaagcc
ccacttcaagtcccttggtcagactatcactccggccgacaaaagcgacaaaggttttgt
tcttggtcactccataaccgacgtcactttcctcaaaagacacttccacatggactacgg
aactgggttttacaaacctgtgatggcctcgaagaccctcgaggccatcctctcctttgc
acgccgtgggaccatacaggagaagttgatctccgtggcaggactcgccgtccactccgg
acctgatgaataccggcgcctctttgagcccttccaaggcctcttcgagattccaagcta
cagatca
>gi|5921457|gb|AF026168.2|
ttatggagacgacatcgtggtggcaagtgactacgacctggactttgaggctctcaagcc
ccacttcaagtcccttggtcagactatcactccggccgacaaaagcgacaaaggttttgt
tcttggtcactccataaccgacgtcactttcctcaaaagacacttccacatggactacgg
aactgggttttacaaacctgtgatggcctcgaagaccctcgaggccatcctctcctttgc
acgccgtgggaccatacaggagaagttgatctccgtggcaggactcgccgtccactccgg
acctgacgaataccggcgcctctttgagcccttccaaggcctcttcgagattccaagcta
cagatca
>gi|223046636|gb|FJ623456.1|
ctacggagacgacatagtggtggcaagtgattacgacttggattttgaggctcttaagcc
gcactttaaatctcttggtcaaaccatcaccccagctgacaaaagcgacaaaggttttgt
tcttggtcaatccattactgatgtcactttcctcaaaagacacttccgcatggactatgg
aactgggttttacaaacctgtgatggcttcgaagaccctcgaggccatcctctcctttgc
acgccgtgggaccatacaggagaagttgatctccgtggcaggactcgcagtccactctgg
acctgacgagtaccggcgtctctttgagccctttcagggcctctttgagattccgagcta
cagatca
