# Supplementary material for: A Tale of Tails: Dissecting the Enhancing Effect of Tailed Primers in Real-Time PCR
Source: PLoS One. 2016 Oct 10;11(10):e0164463. doi: 10.1371/journal.pone.0164463 (PMC5056738; doi:10.1371/journal.pone.0164463)
Supplement: S4 File — (TXT) [file pone.0164463.s004.txt]

###############################################################################
# R SCRIPTS USED FOR CM3 MODELLING                                            #
###############################################################################
# Step 1: Load required libraries, set paths and define helper function
library(dplyr)
library(qpcR)
library(stringr)
filePath = "C:\\data_analysis\\modelling\\CM3\\"
counter <- qpcR:::counter

isTryError <- function(x) inherits(x, "try-error")
colMax <- function(data) sapply(data, max, na.rm = TRUE)

# Step 2: Read raw data and prepare dataframe for output data
inputFile1 <- read.table(paste0(filePath, "FMDV panel_replicate1.txt"),
  header = TRUE, sep = "\t", stringsAsFactors = FALSE)
inputFile2 <- read.table(paste0(filePath, "FMDV panel_replicate2.txt"),
  header = TRUE, sep = "\t", stringsAsFactors = FALSE)
inputFile3 <- read.table(paste0(filePath, "FMDV panel_replicate3.txt"),
  header = TRUE, sep = "\t", stringsAsFactors = FALSE)
inputFile <- left_join(x = inputFile1, y = inputFile2, by = "Cycles")
inputFile <- left_join(x = inputFile, y = inputFile3, by = "Cycles")
inputData5UTRn <- dplyr::select(inputFile, contains("Cycles"),
  contains("5UTR.n"))
inputData5UTRf <- dplyr::select(inputFile, contains("Cycles"),
  contains("5UTR.f"))
inputData3Dn <- dplyr::select(inputFile, contains("Cycles"), contains("3D.n"))
inputData3Df <- dplyr::select(inputFile, contains("Cycles"), contains("3D.f"))
nonTailed5UTRParameters <- data.frame(matrix(data = NA,
  nrow = (ncol(inputData5UTRn) - 1), ncol = 8))
colnames(nonTailed5UTRParameters) <- c("strain", "replicate", "D0_non-tailed",
  "max_non-tailed", "Kd_non-tailed", "Fb_non-tailed", "RSS_non-tailed",
  "Rsq.ad_non-tailed")
tailed5UTRParameters <- data.frame(matrix(data = NA,
  nrow = (ncol(inputData5UTRn) - 1), ncol = 8))
colnames(tailed5UTRParameters) <- c("strain", "replicate", "D0_tailed",
  "max_tailed", "Kd_tailed", "Fb_tailed", "RSS_tailed", "Rsq.ad_tailed")
nonTailed3DParameters <- data.frame(matrix(data = NA,
  nrow = (ncol(inputData5UTRn) - 1), ncol = 8))
colnames(nonTailed3DParameters) <- c("strain", "replicate", "D0_non-tailed",
  "max_non-tailed", "Kd_non-tailed", "Fb_non-tailed", "RSS_non-tailed",
  "Rsq.ad_non-tailed")
tailed3DParameters <- data.frame(matrix(data = NA,
  nrow = (ncol(inputData5UTRn) - 1), ncol = 8))
colnames(tailed3DParameters) <- c("strain", "replicate", "D0_tailed",
  "max_tailed", "Kd_tailed", "Fb_tailed", "RSS_tailed", "Rsq.ad_tailed")

# Step 3: Fit cm3 models for all panFMDV-5UTR RT-qPCR reactions and save model
#         parameters in output dataframes
# Step 3.1: Calculate weights for each reaction
maximum5UTRn <- colMax(inputData5UTRn[, 2:ncol(inputData5UTRn)])
weightData5UTRn <- data.frame(matrix(data = NA, nrow = nrow(inputData5UTRn),
  ncol = (ncol(inputData5UTRn) - 1)))
for (i in 1:ncol(weightData5UTRn)) {
  for (j in 1:nrow(weightData5UTRn)) {
    weightData5UTRn[j, i] <- 1 / abs(inputData5UTRn[j, i + 1] / maximum5UTRn[i])
  }
}

maximum5UTRf <- colMax(inputData5UTRf[, 2:ncol(inputData5UTRf)])
weightData5UTRf <- data.frame(matrix(data = NA, nrow = nrow(inputData5UTRf),
  ncol = (ncol(inputData5UTRf) - 1)))
for (i in 1:ncol(weightData5UTRf)) {
  for (j in 1:nrow(weightData5UTRf)) {
    weightData5UTRf[j, i] <- 1 / abs(inputData5UTRf[j, i + 1] / maximum5UTRf[i])
  }
}

# Step 3.2: Fit model to each reaction and store parameters in dataframe
for (i in 2:ncol(inputData5UTRn)){
  strainName <- str_extract(string = colnames(inputData5UTRn)[i],
        pattern = "^[^_]+(?=_)")
  strainName <- str_replace_all(string = strainName, pattern = "[.]",
        replacement = "/")
  nonTailed5UTRParameters$strain[i - 1] <- strainName
  nonTailed5UTRParameters$replicate[i - 1] <- substr(
    x = colnames(inputData5UTRn)[i],
    start = nchar(colnames(inputData5UTRn)[i]),
    stop = nchar(colnames(inputData5UTRn)[i]))
  tryModel <- try(cm3Model <- pcrfit(data = inputData5UTRn, cyc = 1, fluo = i,
    weights = weightData5UTRn[, i - 1], model = cm3))
  if (isTryError(tryModel)) {
    nonTailed5UTRParameters$'D0_non-tailed'[i - 1] <- "NA"
    nonTailed5UTRParameters$'max_non-tailed'[i - 1] <- "NA"
    nonTailed5UTRParameters$'Kd_non-tailed'[i - 1] <- "NA"
    nonTailed5UTRParameters$'Fb_non-tailed'[i - 1] <- "NA"
    nonTailed5UTRParameters$'RSS_non-tailed'[i - 1] <- "NA"
    nonTailed5UTRParameters$'Rsq.ad_non-tailed'[i - 1] <- "NA"
  } else {
    parameters <- data.frame(cm3Model$parMat, stringsAsFactors = FALSE)
    nonTailed5UTRParameters$'D0_non-tailed'[i - 1] <- parameters$D0[2]
    nonTailed5UTRParameters$'max_non-tailed'[i - 1] <- parameters$max[2]
    nonTailed5UTRParameters$'Kd_non-tailed'[i - 1] <- parameters$Kd[2]
    nonTailed5UTRParameters$'Fb_non-tailed'[i - 1] <- parameters$Fb[2]
    nonTailed5UTRParameters$'RSS_non-tailed'[i - 1] <- RSS(cm3Model)
    nonTailed5UTRParameters$'Rsq.ad_non-tailed'[i - 1] <- Rsq.ad(cm3Model)
  }

  strainName <- str_extract(string = colnames(inputData5UTRf)[i],
        pattern = "^[^_]+(?=_)")
  strainName <- str_replace_all(string = strainName, pattern = "[.]",
        replacement = "/")
  tailed5UTRParameters$strain[i - 1] <- strainName
  tailed5UTRParameters$replicate[i - 1] <- substr(
    x = colnames(inputData5UTRf)[i],
    start = nchar(colnames(inputData5UTRf)[i]),
    stop = nchar(colnames(inputData5UTRf)[i]))
  tryModel <- try(cm3Model <- pcrfit(data = inputData5UTRf, cyc = 1, fluo = i,
    weights = weightData5UTRf[, i - 1], model = cm3))
  if (isTryError(tryModel)) {
    tailed5UTRParameters$'D0_tailed'[i - 1] <- "NA"
    tailed5UTRParameters$'max_tailed'[i - 1] <- "NA"
    tailed5UTRParameters$'Kd_tailed'[i - 1] <- "NA"
    tailed5UTRParameters$'Fb_tailed'[i - 1] <- "NA"
    tailed5UTRParameters$'RSS_tailed'[i - 1] <- "NA"
    tailed5UTRParameters$'Rsq.ad_tailed'[i - 1] <- "NA"
  } else {
    parameters <- data.frame(cm3Model$parMat, stringsAsFactors = FALSE)
    tailed5UTRParameters$'D0_tailed'[i - 1] <- parameters$D0[2]
    tailed5UTRParameters$'max_tailed'[i - 1] <- parameters$max[2]
    tailed5UTRParameters$'Kd_tailed'[i - 1] <- parameters$Kd[2]
    tailed5UTRParameters$'Fb_tailed'[i - 1] <- parameters$Fb[2]
    tailed5UTRParameters$'RSS_tailed'[i - 1] <- RSS(cm3Model)
    tailed5UTRParameters$'Rsq.ad_tailed'[i - 1] <- Rsq.ad(cm3Model)
  }
}
outputData5UTR <- left_join(x = nonTailed5UTRParameters,
  y = tailed5UTRParameters, by = c("strain", "replicate"))
write.table(x = outputData5UTR, file = paste0(filePath,
  "FMDV-5UTR_weightAdjustedCM3ModelParameters.txt"), sep = "\t",
  row.names = FALSE)
    
# Step 4: Fit cm3 models for all panFMDV-3D RT-qPCR reactions and save model
#         parameters in output dataframes
# Step 4.1: Calculate weights for each reaction
maximum3Dn <- colMax(inputData3Dn[, 2:ncol(inputData3Dn)])
weightData3Dn <- data.frame(matrix(data = NA, nrow = nrow(inputData3Dn),
  ncol = (ncol(inputData3Dn) - 1)))
for (i in 1:ncol(weightData3Dn)) {
  for (j in 1:nrow(weightData3Dn)) {
    weightData3Dn[j, i] <- 1 / abs(inputData3Dn[j, i + 1] / maximum3Dn[i])
  }
}

maximum3Df <- colMax(inputData3Df[, 2:ncol(inputData3Df)])
weightData3Df <- data.frame(matrix(data = NA, nrow = nrow(inputData3Df),
  ncol = (ncol(inputData3Df) - 1)))
for (i in 1:ncol(weightData3Df)) {
  for (j in 1:nrow(weightData3Df)) {
    weightData3Df[j, i] <- 1 / abs(inputData3Df[j, i + 1] / maximum3Df[i])
  }
}

# Step 4.2: Fit model to each reaction and store parameters in dataframe
for (i in 2:ncol(inputData3Dn)){
  strainName <- str_extract(string = colnames(inputData3Dn)[i],
        pattern = "^[^_]+(?=_)")
  strainName <- str_replace_all(string = strainName, pattern = "[.]",
        replacement = "/")
  nonTailed3DParameters$strain[i - 1] <- strainName
  nonTailed3DParameters$replicate[i - 1] <- substr(
    x = colnames(inputData3Dn)[i],
    start = nchar(colnames(inputData3Dn)[i]),
    stop = nchar(colnames(inputData3Dn)[i]))
  tryModel <- try(cm3Model <- pcrfit(data = inputData3Dn, cyc = 1, fluo = i,
    weights = weightData3Dn[, i - 1], model = cm3))
  if (isTryError(tryModel)) {
    nonTailed3DParameters$'D0_non-tailed'[i - 1] <- "NA"
    nonTailed3DParameters$'max_non-tailed'[i - 1] <- "NA"
    nonTailed3DParameters$'Kd_non-tailed'[i - 1] <- "NA"
    nonTailed3DParameters$'Fb_non-tailed'[i - 1] <- "NA"
    nonTailed3DParameters$'RSS_non-tailed'[i - 1] <- "NA"
    nonTailed3DParameters$'Rsq.ad_non-tailed'[i - 1] <- "NA"
  } else {
    parameters <- data.frame(cm3Model$parMat, stringsAsFactors = FALSE)
    nonTailed3DParameters$'D0_non-tailed'[i - 1] <- parameters$D0[2]
    nonTailed3DParameters$'max_non-tailed'[i - 1] <- parameters$max[2]
    nonTailed3DParameters$'Kd_non-tailed'[i - 1] <- parameters$Kd[2]
    nonTailed3DParameters$'Fb_non-tailed'[i - 1] <- parameters$Fb[2]
    nonTailed3DParameters$'RSS_non-tailed'[i - 1] <- RSS(cm3Model)
    nonTailed3DParameters$'Rsq.ad_non-tailed'[i - 1] <- Rsq.ad(cm3Model)
  }

  strainName <- str_extract(string = colnames(inputData3Df)[i],
        pattern = "^[^_]+(?=_)")
  strainName <- str_replace_all(string = strainName, pattern = "[.]",
        replacement = "/")
  tailed3DParameters$strain[i - 1] <- strainName
  tailed3DParameters$replicate[i - 1] <- substr(x = colnames(inputData3Df)[i],
    start = nchar(colnames(inputData3Df)[i]),
    stop = nchar(colnames(inputData3Df)[i]))
  tryModel <- try(cm3Model <- pcrfit(data = inputData3Df, cyc = 1, fluo = i,
    weights = weightData3Df[, i - 1], model = cm3))
  if (isTryError(tryModel)) {
    tailed3DParameters$'D0_tailed'[i - 1] <- "NA"
    tailed3DParameters$'max_tailed'[i - 1] <- "NA"
    tailed3DParameters$'Kd_tailed'[i - 1] <- "NA"
    tailed3DParameters$'Fb_tailed'[i - 1] <- "NA"
    tailed3DParameters$'RSS_tailed'[i - 1] <- "NA"
    tailed3DParameters$'Rsq.ad_tailed'[i - 1] <- "NA"
  } else {
    parameters <- data.frame(cm3Model$parMat, stringsAsFactors = FALSE)
    tailed3DParameters$'D0_tailed'[i - 1] <- parameters$D0[2]
    tailed3DParameters$'max_tailed'[i - 1] <- parameters$max[2]
    tailed3DParameters$'Kd_tailed'[i - 1] <- parameters$Kd[2]
    tailed3DParameters$'Fb_tailed'[i - 1] <- parameters$Fb[2]
    tailed3DParameters$'RSS_tailed'[i - 1] <- RSS(cm3Model)
    tailed3DParameters$'Rsq.ad_tailed'[i - 1] <- Rsq.ad(cm3Model)
  }
}
outputData3D <- left_join(x = nonTailed3DParameters, y = tailed3DParameters,
  by = c("strain", "replicate"))
write.table(x = outputData3D, file = paste0(filePath,
  "FMDV-3D_weightAdjustedCM3ModelParameters.txt"), sep = "\t",
  row.names = FALSE)


###############################################################################
# R FUNCTION USED TO CONSTRUCT FIGURES 1, 2 AND 6                             #
###############################################################################
plotAmplificationCurves <- function (rawData, cyclesColumn,
  fluorescenceColumns, numberConditions, numberDilutions, replicates,
  conditions, dilutions, pointSymbol = 15, lineType = "solid") {
## author: FrVan
## version: 2.0
## aim: to plot averaged amplification curves based on replicate data
## input: rawData = data frame containing raw fluorescence data
##        cyclesColumn = column within rawData containing cycle numbers
##        fluorescenceColumns = columns within rawData containing fluorescence data
##        numberConditions = number of conditions
##        numberDilutions = number of dilutions
##        replicates = number of replicates  
##        conditions = labels of conditions to be shown in legend
##        dilutions = labels of dilutions to be shown in legend
##        pointSymbol = symbol to be used to depict points
##        lineType = type to be used for plotting lines
## output: pdf file (600 dpi)

# Step 1: Load required packages and define helper function
require(extrafont)
require(ggplot2)
require(grid)
require(qpcR)
require(RColorBrewer)

theme_MolPlat <- function(base_size = 12,
  base_family = "sans") { 
  require(extrafont)
  require(grid)
  theme_grey(base_size = base_size, base_family = base_family) %+replace% 
    theme(
      axis.text = element_text(size = 10, colour = "black"),
      axis.ticks = element_line(colour = "black"),
      axis.title.x = element_text(size = base_size, hjust= 0.5, vjust = -0.25,
        lineheight = 1.0, face = "bold", colour = "black"),
      axis.title.y = element_text(size = base_size, angle = 90, hjust = 0.5,
        vjust = 1.5, lineheight = 1.0,  face="bold",
        colour = "black"),
      legend.direction = "vertical",
      legend.position = "right",
      legend.box = "vertical",
      legend.key = element_rect(colour = NA),
      legend.title.align = 0.5,
      legend.title = element_text(size = base_size * 0.8, face = "bold",
        colour = "black", hjust = 0),
      legend.text.align = 0,
      legend.text = element_text(size = base_size * 0.8, face = "bold",
        colour = "black", hjust = 0),
      panel.grid.major = element_line("grey95", size = 0.1),
      panel.grid.minor = element_line("grey95", size = 0.1),
      panel.background = element_rect(fill = "white"),
      panel.border = element_rect(fill = NA, colour = "black"),
      plot.margin = unit(c(2.5, 2.25, 2.5, 2.5), "lines")
    )
}

# Step 2a: Construct model for each individual amplification curve
singleModels <- modlist(x = rawData, cyc = cyclesColumn,
  fluo = fluorescenceColumns, model = l4)

# Step 2b: Construct 'consensus' model based on the individual models
#          from the replicates
replicateModels <- replist(object = singleModels,
  group = gl(n = numberConditions * numberDilutions, k = replicates),
  opt = TRUE)

# Step 3a: Prepare dataset for plotting
cycles <- length(rawData[, cyclesColumn])
plotData <- as.data.frame(matrix(data = NA,
  nrow = numberConditions * numberDilutions * cycles, ncol = 5))
names(plotData) <- c("condition", "dilution", "cycle", "fit", "stdv")
plotData[, 1] <- gl(n = numberConditions, k = cycles, 
  length = numberConditions * numberDilutions * cycles, labels = conditions)
plotData[, 2] <- gl(n = numberDilutions, k = cycles * numberConditions, 
  length = numberConditions * numberDilutions * cycles, labels = dilutions)
for (i in 1 : (numberConditions * numberDilutions)){
  replicateData <- replicateModels[[i]]$DATA
  replicateData <- na.omit(replicateData)
  fittedData <- fitted(replicateModels[[i]])
  stdvData <- tapply(replicateData[, 2], replicateData[, 1],
    function(x) sd(x, na.rm = TRUE))
  plotData[c(((i - 1) * 50 + 1) : (i * 50)), 3] <- unique(replicateData[, 1])
  plotData[c(((i - 1) * 50 + 1) : (i * 50)), 4] <- fittedData[1 : cycles]
  plotData[c(((i - 1) * 50 + 1) : (i * 50)), 5] <- stdvData
}

# Step 3b: Construct plot
if (numberConditions == 1) {
  amplificationCurves <- ggplot(plotData, aes(x = cycle, y = fit,
    colour = dilution)) + scale_shape_manual(values=c(15, 8, 1, 5)) +
    geom_errorbar(aes(ymin = fit - stdv, ymax = fit + stdv),
    colour = "black", size = 0.25, width = 0.25) +
    geom_line(linetype = lineType) +
    geom_point(shape = pointSymbol, size = 1.5) +
    scale_color_brewer(palette="Set2")
} else if (numberDilutions == 1) {
  amplificationCurves <- ggplot(plotData, aes(x = cycle, y = fit,
    shape = condition, colour = condition)) +
    scale_shape_manual(values=c(15, 8, 1, 5)) +
    geom_errorbar(aes(ymin = fit - stdv, ymax = fit + stdv),
    colour = "black", size = 0.25, width = 0.25) + 
    geom_line(aes(linetype = condition)) + geom_point(size = 1.5) +
    scale_linetype_manual(values=c("solid", "dotted", "dotdash", "dashed")) +
    scale_color_brewer(palette="Set2")
} else {
  amplificationCurves <- ggplot(plotData, aes(x = cycle, y = fit,
    shape = condition, colour = dilution)) +
    scale_shape_manual(values=c(15, 8, 1, 5)) +
    geom_errorbar(aes(ymin = fit - stdv, ymax = fit + stdv),
    colour = "black", size = 0.25, width = 0.25) + 
    geom_line(aes(linetype = condition)) + geom_point(size = 1.5) +
    scale_linetype_manual(values=c("solid", "dotted", "dotdash", "dashed")) +
    scale_color_brewer(palette="Set2")
}
amplificationCurves <- amplificationCurves + xlab("\ncycle") +
  ylab("fluorescence\n") + scale_colour_discrete(name = "primer\n  pair") +
  scale_shape_discrete(name = "primer\n  pair") +
  scale_linetype_discrete(name = "primer\n  pair")
amplificationCurves <- amplificationCurves + theme_MolPlat()
ggsave("myAmplificationPlot.pdf", width = 24, height = 16, unit = "cm",
  dpi = 600)
return(amplificationCurves)
}


###############################################################################
# R SCRIPTS USED TO CONSTRUCT HEAT MAPS                                         #
############################################################################### 
# Step 1: Merge various data files containing raw count data and
#         produce separate data files containing raw count data from
#         non-tailed and tailed PCR reactions.

# Step 1.1: Load required packages and set file path
library(dplyr)
filePath = paste0("C:\\data_analysis\\HTS\\heat_map\\")

# Step 1.2: Read non-tailed data files and merge into a single data set and
#           write merged data to disk as a tab-separated file
nonTailedFiles <- dir(filePath, pattern = paste0("_amplicons_nonTailedForward",
  "PrimerDataNormal.txt"))
for (i in 1:length(nonTailedFiles)) {
  virusName <- sub("_.*", "", nonTailedFiles[i])
  inputFile <- read.table(paste0(filePath, nonTailedFiles[i]), header = TRUE,
    sep = "\t", stringsAsFactors = FALSE)
  if (i == 1) {
    outputFile <- dplyr::select(inputFile, id, dG_eff, dG_std, Tm_eff, Tm_std,
      weight, count)
    colnames(outputFile)[6:7] <- c("bias", paste0(virusName, "_nt"))
  } else {
    inputFile <- dplyr::select(inputFile, id, count)
    outputFile <- left_join(outputFile, inputFile, by = "id")
    colnames(outputFile)[length(outputFile)] <- paste0(virusName, "_nt")
  }
}
write.table(x = outputFile, file = paste0(filePath,
  "nonTailedForwardPrimerCountData_normal_amplicons.txt"),
  sep = "\t", row.names = FALSE)

nonTailedFiles <- dir(filePath, pattern = paste0("_amplicons_nonTailedForward",
  "PrimerDataCleanAmp.txt"))
for (i in 1:length(nonTailedFiles)) {
  virusName <- sub("_.*", "", nonTailedFiles[i])
  inputFile <- read.table(paste0(filePath, nonTailedFiles[i]), header = TRUE,
    sep = "\t", stringsAsFactors = FALSE)
  if (i == 1) {
    outputFile <- dplyr::select(inputFile, id, dG_eff, dG_std, Tm_eff, Tm_std,
      weight, count)
    colnames(outputFile)[6:7] <- c("bias", paste0(virusName, "_nt"))
  } else {
    inputFile <- dplyr::select(inputFile, id, count)
    outputFile <- left_join(outputFile, inputFile, by = "id")
    colnames(outputFile)[length(outputFile)] <- paste0(virusName, "_nt")
  }
}
write.table(x = outputFile, file = paste0(filePath,
  "nonTailedForwardPrimerCountData_CleanAmp_amplicons.txt"),
  sep = "\t", row.names = FALSE)

nonTailedFiles <- dir(filePath, pattern = paste0("_amplicons_nonTailedReverse",
  "PrimerDataNormal.txt"))
for (i in 1:length(nonTailedFiles)) {
  virusName <- sub("_.*", "", nonTailedFiles[i])
  inputFile <- read.table(paste0(filePath, nonTailedFiles[i]), header = TRUE,
    sep = "\t", stringsAsFactors = FALSE)
  if (i == 1) {
    outputFile <- dplyr::select(inputFile, id, dG_eff, dG_std, Tm_eff, Tm_std,
      weight, count)
    colnames(outputFile)[6:7] <- c("bias", paste0(virusName, "_nt"))
  } else {
    inputFile <- dplyr::select(inputFile, id, count)
    outputFile <- left_join(outputFile, inputFile, by = "id")
    colnames(outputFile)[length(outputFile)] <- paste0(virusName, "_nt")
  }
}
write.table(x = outputFile, file = paste0(filePath,
  "nonTailedReversePrimerCountData_normal_amplicons.txt"),
  sep = "\t", row.names = FALSE)

nonTailedFiles <- dir(filePath, pattern = paste0("_amplicons_nonTailedReverse",
  "PrimerDataCleanAmp.txt"))
for (i in 1:length(nonTailedFiles)) {
  virusName <- sub("_.*", "", nonTailedFiles[i])
  inputFile <- read.table(paste0(filePath, nonTailedFiles[i]), header = TRUE,
    sep = "\t", stringsAsFactors = FALSE)
  if (i == 1) {
    outputFile <- dplyr::select(inputFile, id, dG_eff, dG_std, Tm_eff, Tm_std,
      weight, count)
    colnames(outputFile)[6:7] <- c("bias", paste0(virusName, "_nt"))
  } else {
    inputFile <- dplyr::select(inputFile, id, count)
    outputFile <- left_join(outputFile, inputFile, by = "id")
    colnames(outputFile)[length(outputFile)] <- paste0(virusName, "_nt")
  }
}
write.table(x = outputFile, file = paste0(filePath,
  "nonTailedReversePrimerCountData_CleanAmp_amplicons.txt"),
  sep = "\t", row.names = FALSE)

# Step 1.3: Read tailed data files, merge into a single data set and
#   write merged data to disk as a tab-separated file
tailedFiles <- dir(filePath, pattern = paste0("_amplicons_tailedForward",
  "PrimerDataNormal.txt"))
for (i in 1:length(tailedFiles)) {
  virusName <- sub("_.*", "", tailedFiles[i])
  inputFile <- read.table(paste0(filePath, tailedFiles[i]), header = TRUE,
    sep = "\t", stringsAsFactors = FALSE)
  if (i == 1) {
    outputFile <- dplyr::select(inputFile, id, dG_eff, dG_std, Tm_eff, Tm_std,
      weight, count)
    colnames(outputFile)[6:7] <- c("bias", paste0(virusName, "_t"))
  } else {
    inputFile <- dplyr::select(inputFile, id, count)
    outputFile <- left_join(outputFile, inputFile, by = "id")
    colnames(outputFile)[length(outputFile)] <- paste0(virusName, "_t")
  }
}
write.table(x = outputFile, file = paste0(filePath,
  "tailedForwardPrimerCountData_normal_amplicons.txt"),
  sep = "\t", row.names = FALSE)

tailedFiles <- dir(filePath, pattern = paste0("_amplicons_tailedForward",
  "PrimerDataCleanAmp.txt"))
for (i in 1:length(tailedFiles)) {
  virusName <- sub("_.*", "", tailedFiles[i])
  inputFile <- read.table(paste0(filePath, tailedFiles[i]), header = TRUE,
    sep = "\t", stringsAsFactors = FALSE)
  if (i == 1) {
    outputFile <- dplyr::select(inputFile, id, dG_eff, dG_std, Tm_eff, Tm_std,
      weight, count)
    colnames(outputFile)[6:7] <- c("bias", paste0(virusName, "_t"))
  } else {
    inputFile <- dplyr::select(inputFile, id, count)
    outputFile <- left_join(outputFile, inputFile, by = "id")
    colnames(outputFile)[length(outputFile)] <- paste0(virusName, "_t")
  }
}
write.table(x = outputFile, file = paste0(filePath,
  "tailedForwardPrimerCountData_CleanAmp_amplicons.txt"),
  sep = "\t", row.names = FALSE)

tailedFiles <- dir(filePath, pattern = paste0("_amplicons_tailedReverse",
  "PrimerDataNormal.txt"))
for (i in 1:length(tailedFiles)) {
  virusName <- sub("_.*", "", tailedFiles[i])
  inputFile <- read.table(paste0(filePath, tailedFiles[i]), header = TRUE,
    sep = "\t", stringsAsFactors = FALSE)
  if (i == 1) {
    outputFile <- dplyr::select(inputFile, id, dG_eff, dG_std, Tm_eff, Tm_std,
      weight, count)
    colnames(outputFile)[6:7] <- c("bias", paste0(virusName, "_t"))
  } else {
    inputFile <- dplyr::select(inputFile, id, count)
    outputFile <- left_join(outputFile, inputFile, by = "id")
    colnames(outputFile)[length(outputFile)] <- paste0(virusName, "_t")
  }
}
write.table(x = outputFile, file = paste0(filePath,
  "tailedReversePrimerCountData_normal_amplicons.txt"),
  sep = "\t", row.names = FALSE)

tailedFiles <- dir(filePath, pattern = paste0("_amplicons_tailedReverse",
  "PrimerDataCleanAmp.txt"))
for (i in 1:length(tailedFiles)) {
  virusName <- sub("_.*", "", tailedFiles[i])
  inputFile <- read.table(paste0(filePath, tailedFiles[i]), header = TRUE,
    sep = "\t", stringsAsFactors = FALSE)
  if (i == 1) {
    outputFile <- dplyr::select(inputFile, id, dG_eff, dG_std, Tm_eff, Tm_std,
      weight, count)
    colnames(outputFile)[6:7] <- c("bias", paste0(virusName, "_t"))
  } else {
    inputFile <- dplyr::select(inputFile, id, count)
    outputFile <- left_join(outputFile, inputFile, by = "id")
    colnames(outputFile)[length(outputFile)] <- paste0(virusName, "_t")
  }
}
write.table(x = outputFile, file = paste0(filePath,
  "tailedReversePrimerCountData_CleanAmp_amplicons.txt"),
  sep = "\t", row.names = FALSE)

# Step 2: Normalise raw count data according to the 'total count' method and
#         produce new data files containing normalised count data from
#         non-tailed and tailed PCR reactions.
# Step 2.1: Load required packages and set file path
library(dplyr)
filePath = paste0("C:\\data_analysis\\HTS\\heat_map\\")

# Step 2.2: Read non-tailed data file containing raw count data, normalise
#           data set and write normalised data to disk as a tab-separated file
inputFile <- read.table(paste0(filePath, "nonTailedForwardPrimerCountData",
  "_normal_amplicons.txt"), header = TRUE, sep = "\t",
  stringsAsFactors = FALSE)
countData <- dplyr::select(inputFile, contains("FMDV"))
metaData <- dplyr::select(inputFile, -contains("FMDV"))
normalisedCountData <- round(t(t(countData)/rowSums(t(countData))) *
  mean(colSums(countData)))
normalisedCountData <- bind_cols(metaData, as.data.frame(normalisedCountData))
write.table(x = normalisedCountData, file = paste0(filePath,
  "nonTailedForwardPrimerNormalisedCountData_normal_amplicons.txt"),
  sep = "\t", row.names = FALSE)

inputFile <- read.table(paste0(filePath, "nonTailedForwardPrimerCountData",
  "_CleanAmp_amplicons.txt"), header = TRUE, sep = "\t",
  stringsAsFactors = FALSE)
countData <- dplyr::select(inputFile, contains("FMDV"))
metaData <- dplyr::select(inputFile, -contains("FMDV"))
normalisedCountData <- round(t(t(countData)/rowSums(t(countData))) *
  mean(colSums(countData)))
normalisedCountData <- bind_cols(metaData, as.data.frame(normalisedCountData))
write.table(x = normalisedCountData, file = paste0(filePath,
  "nonTailedForwardPrimerNormalisedCountData_CleanAmp_amplicons.txt"),
  sep = "\t", row.names = FALSE)

inputFile <- read.table(paste0(filePath, "nonTailedReversePrimerCountData",
  "_normal_amplicons.txt"), header = TRUE, sep = "\t",
  stringsAsFactors = FALSE)
countData <- dplyr::select(inputFile, contains("FMDV"))
metaData <- dplyr::select(inputFile, -contains("FMDV"))
normalisedCountData <- round(t(t(countData)/rowSums(t(countData))) *
  mean(colSums(countData)))
normalisedCountData <- bind_cols(metaData, as.data.frame(normalisedCountData))
write.table(x = normalisedCountData, file = paste0(filePath,
  "nonTailedReversePrimerNormalisedCountData_normal_amplicons.txt"),
  sep = "\t", row.names = FALSE)

inputFile <- read.table(paste0(filePath, "nonTailedReversePrimerCountData",
  "_CleanAmp_amplicons.txt"), header = TRUE, sep = "\t",
  stringsAsFactors = FALSE)
countData <- dplyr::select(inputFile, contains("FMDV"))
metaData <- dplyr::select(inputFile, -contains("FMDV"))
normalisedCountData <- round(t(t(countData)/rowSums(t(countData))) *
  mean(colSums(countData)))
normalisedCountData <- bind_cols(metaData, as.data.frame(normalisedCountData))
write.table(x = normalisedCountData, file = paste0(filePath,
  "nonTailedReversePrimerNormalisedCountData_CleanAmp_amplicons.txt"),
  sep = "\t", row.names = FALSE)

# Step 2.3: Read tailed data file containing raw count data, normalise
#           data set and write normalised data to disk as a tab-separated file
inputFile <- read.table(paste0(filePath, "tailedForwardPrimerCountData",
  "_normal_amplicons.txt"), header = TRUE, sep = "\t",
  stringsAsFactors = FALSE)
countData <- dplyr::select(inputFile, contains("FMDV"))
metaData <- dplyr::select(inputFile, -contains("FMDV"))
normalisedCountData <- round(t(t(countData)/rowSums(t(countData))) *
  mean(colSums(countData)))
normalisedCountData <- bind_cols(metaData, as.data.frame(normalisedCountData))
write.table(x = normalisedCountData, file = paste0(filePath,
  "tailedForwardPrimerNormalisedCountData_normal_amplicons.txt"),
  sep = "\t", row.names = FALSE)

inputFile <- read.table(paste0(filePath, "tailedForwardPrimerCountData",
  "_CleanAmp_amplicons.txt"), header = TRUE, sep = "\t",
  stringsAsFactors = FALSE)
countData <- dplyr::select(inputFile, contains("FMDV"))
metaData <- dplyr::select(inputFile, -contains("FMDV"))
normalisedCountData <- round(t(t(countData)/rowSums(t(countData))) *
  mean(colSums(countData)))
normalisedCountData <- bind_cols(metaData, as.data.frame(normalisedCountData))
write.table(x = normalisedCountData, file = paste0(filePath,
  "tailedForwardPrimerNormalisedCountData_CleanAmp_amplicons.txt"),
  sep = "\t", row.names = FALSE)

inputFile <- read.table(paste0(filePath, "tailedReversePrimerCountData",
  "_normal_amplicons.txt"), header = TRUE, sep = "\t",
  stringsAsFactors = FALSE)
countData <- dplyr::select(inputFile, contains("FMDV"))
metaData <- dplyr::select(inputFile, -contains("FMDV"))
normalisedCountData <- round(t(t(countData)/rowSums(t(countData))) *
  mean(colSums(countData)))
normalisedCountData <- bind_cols(metaData, as.data.frame(normalisedCountData))
write.table(x = normalisedCountData, file = paste0(filePath,
  "tailedReversePrimerNormalisedCountData_normal_amplicons.txt"),
  sep = "\t", row.names = FALSE)

inputFile <- read.table(paste0(filePath, "tailedReversePrimerCountData",
  "_CleanAmp_amplicons.txt"), header = TRUE, sep = "\t",
  stringsAsFactors = FALSE)
countData <- dplyr::select(inputFile, contains("FMDV"))
metaData <- dplyr::select(inputFile, -contains("FMDV"))
normalisedCountData <- round(t(t(countData)/rowSums(t(countData))) *
  mean(colSums(countData)))
normalisedCountData <- bind_cols(metaData, as.data.frame(normalisedCountData))
write.table(x = normalisedCountData, file = paste0(filePath,
  "tailedReversePrimerNormalisedCountData_CleanAmp_amplicons.txt"),
  sep = "\t", row.names = FALSE)

# Step 3: Make heatmaps to visualise the primer utilisation patterns across
#         the various FMDV strains.
# Step 3.1: Load required packages, define helper function and set file path
library(dplyr)
library(extrafont)
library(lattice)
library(stringr)

unalikeability1 <- function(countData, ...) {
  unalikeabilityCoefficient <- 0
  totalCounts <- sum(countData)
  for (i in 1 : nrow(countData)) {
    unalikeabilityCoefficient <- unalikeabilityCoefficient +
      ((rowSums(x = countData)[i])/totalCounts) *
      (1 - (rowSums( x = countData)[i]/totalCounts))
  }
  return(unalikeabilityCoefficient)
}

unalikeability2 <- function(countData, ...) {
  unalikeabilityCoefficient <- as.data.frame(matrix (data = 0, nrow = 1,
    ncol = ncol(countData)))
  colnames(unalikeabilityCoefficient) <- colnames(countData)
  totalCounts <- colSums(x = countData)
  for (i in 1 : ncol(countData)) {
    for (j in 1 : nrow(countData)) {
      unalikeabilityCoefficient[1, i] <- unalikeabilityCoefficient[1, i] +
        ((countData[j, i]/totalCounts[i]) * 
        (1 - (countData[j, i]/totalCounts[i])))
    }    
  }
  return(unalikeabilityCoefficient)
}

Sys.setenv(R_GSCMD = "C:/Program Files/gs/gs9.10/bin/gswin64c.exe")
filePath = paste0("C:\\data_analysis\\HTS\\heat_map\\")

# Step 3.2: Read normal dNTP data files containing normalised count data
#           (wide-format), calculate unalikeability coefficient and create
#           heatmap
# Step 3.2.1: Non-tailed forward primer data file
unalikeabilityData1 <- as.data.frame(matrix (data = NA, nrow = 1, ncol = 2))
names(unalikeabilityData1) <- c("non-tailed", "tailed")
inputFile <- read.table(paste0(filePath, "nonTailedForwardPrimer",
  "NormalisedCountData_normal_amplicons.txt"), header = TRUE,
  sep = "\t", stringsAsFactors = FALSE)
isolates <- read.table(paste0(filePath, "FMDV-5UTR_isolates.txt"),
  header = TRUE, sep = "\t", stringsAsFactors = FALSE)
countData <- dplyr::select(inputFile, contains("FMDV"))
rownames(countData) <- inputFile$id
isolateNames <- as.character(isolates$standardName)
names(isolateNames) <- paste0(isolates$labName, "_nt")
colnames(countData) <- str_replace_all(string = colnames(countData),
  pattern = isolateNames)
countData <- countData[, order(colnames(countData), decreasing = TRUE)]

ompData <- read.table(paste0(filePath, "nonTailedForwardPrimerPreparedOMPData",
  "_1aMTarget.txt"), header = TRUE, sep = "\t", stringsAsFactors = FALSE)
ompData <- arrange(ompData, dG_eff, desc(Tm_eff))
affinityOrder <- gsub(pattern = ".*_", replacement = "", x = ompData$id)

biasOrder <- as.data.frame(matrix(data = NA, nrow = nrow(ompData), ncol = 2))
colnames(biasOrder) <- c("id", "bias")
biasOrder$id <- gsub(pattern = ".*_", replacement = "", x = ompData$id)
biasOrder$bias <- 0
biasOrder$bias <- (str_count(str_sub(biasOrder$id, start = 5, end = 5),
  pattern = "G") * 1.30) + (str_count(str_sub(biasOrder$id, start = 5,
  end = 5), pattern = "A") * 1.00)
biasOrder <- biasOrder[order(biasOrder$bias), ]
biasOrder$bias <- biasOrder$bias * ((str_count(str_sub(biasOrder$id, start = 4,
  end = 4), pattern = "T") * 1.25) + (str_count(str_sub(biasOrder$id,
  start = 4, end = 4), pattern = "C") * 1.00))
biasOrder <- biasOrder[order(biasOrder$bias), ]
biasOrder$bias <- biasOrder$bias * ((str_count(str_sub(biasOrder$id, start = 3,
  end = 3), pattern = "G") * 1.30) + (str_count(str_sub(biasOrder$id,
  start = 3, end = 3), pattern = "A") * 1.00))
biasOrder <- biasOrder[order(biasOrder$bias), ]
biasOrder$bias <- biasOrder$bias * ((str_count(str_sub(biasOrder$id, start = 2,
  end = 2), pattern = "T") * 1.25) + (str_count(str_sub(biasOrder$id,
  start = 2, end = 2), pattern = "C") * 1.00))
biasOrder <- biasOrder[order(biasOrder$bias), ]
biasOrder$bias <- biasOrder$bias * ((str_count(str_sub(biasOrder$id, start = 1,
  end = 1), pattern = "T") * 1.25) + (str_count(str_sub(biasOrder$id,
  start = 1, end = 1), pattern = "C") * 1.00))
biasOrder <- arrange(biasOrder, bias)

unalikeabilityData1[, 1] <- unalikeability1(countData = countData)

unalikeabilityData2 <- unalikeability2(countData = countData)
write.table(x = unalikeabilityData2, file = paste0(filePath,
  "nonTailedForwardPrimer", "Unalikeability_normal_amplicons.txt"),
  sep = "\t", row.names = FALSE, col.names = TRUE)

affinityData <- countData[match(affinityOrder, rownames(countData)), ]
pdf(paste0(filePath, "nonTailedForwardPrimerHeatMap_normal_affinityOrdered.pdf"),
  family = "Times New Roman", pointsize = 10, width = 8, height = 4)
print(levelplot(as.matrix(affinityData), scales = list(x = list(rot = 90)),
  col.regions = heat.colors, xlab = paste0("non-tailed primer variant\n",
  "(ordered according to binding affinity)"), ylab = "FMDV isolate"))
dev.off()
embed_fonts(paste0(filePath,
  "nonTailedForwardPrimerHeatMap_normal_affinityOrdered.pdf"))

biasData <- countData[match(rev(biasOrder$id), rownames(countData)), ]
pdf(paste0(filePath, "nonTailedForwardPrimerHeatMap_normal_biasOrdered.pdf"),
  family = "Times New Roman", pointsize = 10, width = 8, height = 4)
print(levelplot(as.matrix(biasData), scales = list(x = list(rot = 90)),
  col.regions = heat.colors, xlab = paste0("non-tailed primer variant\n",
  "(ordered according to synthesis bias)"), ylab = "FMDV isolate"))
dev.off()
embed_fonts(paste0(filePath,
  "nonTailedForwardPrimerHeatMap_normal_biasOrdered.pdf"))

# Step 3.2.2: Data from reactions containing tailed forward primers
inputFile <- read.table(paste0(filePath, "tailedForwardPrimer",
  "NormalisedCountData_normal_amplicons.txt"), header = TRUE,
  sep = "\t", stringsAsFactors = FALSE)
countData <- dplyr::select(inputFile, contains("FMDV"))
rownames(countData) <- inputFile$id
isolateNames <- as.character(isolates$standardName)
names(isolateNames) <- paste0(isolates$labName, "_t")
colnames(countData) <- str_replace_all(string = colnames(countData),
  pattern = isolateNames)
countData <- countData[, order(colnames(countData), decreasing = TRUE)]

ompData <- read.table(paste0(filePath, "tailedForwardPrimerPreparedOMPData",
  "_1aMTarget.txt"), header = TRUE, sep = "\t", stringsAsFactors = FALSE)
ompData <- arrange(ompData, dG_eff, desc(Tm_eff))
affinityOrder <- gsub(pattern = ".*_", replacement = "", x = ompData$id)

unalikeabilityData1[, 2] <- unalikeability1(countData = countData)
write.table(x = unalikeabilityData1, file = paste0(filePath, "forwardPrimer",
  "Unalikeability_normal_amplicons.txt"), sep = "\t", row.names = FALSE,
  col.names = TRUE)

unalikeabilityData2 <- unalikeability2(countData = countData)
write.table(x = unalikeabilityData2, file = paste0(filePath,
  "tailedForwardPrimer", "Unalikeability_normal_amplicons.txt"),
  sep = "\t", row.names = FALSE, col.names = TRUE)

affinityData <- countData[match(affinityOrder, rownames(countData)), ]
pdf(paste0(filePath, "tailedForwardPrimerHeatMap_normal_affinityOrdered.pdf"),
  family = "Times New Roman", pointsize = 10, width = 8, height = 4)
print(levelplot(as.matrix(affinityData), scales = list(x = list(rot = 90)),
  col.regions = heat.colors, xlab = paste0("tailed primer variant\n",
  "(ordered according to binding affinity)"), ylab = "FMDV isolate"))
dev.off()
embed_fonts(paste0(filePath,
  "tailedForwardPrimerHeatMap_normal_affinityOrdered.pdf"))

biasData <- countData[match(rev(biasOrder$id), rownames(countData)), ]
pdf(paste0(filePath, "tailedForwardPrimerHeatMap_normal_biasOrdered.pdf"),
  family = "Times New Roman", pointsize = 10, width = 8, height = 4)
print(levelplot(as.matrix(biasData), scales = list(x = list(rot = 90)),
  col.regions = heat.colors, xlab = paste0("tailed primer variant\n",
  "(ordered according to synthesis bias)"), ylab = "FMDV isolate"))
dev.off()
embed_fonts(paste0(filePath,
  "tailedForwardPrimerHeatMap_normal_biasOrdered.pdf"))

# Step 3.2.3: Non-tailed reverse primer data file
unalikeabilityData1 <- as.data.frame(matrix (data = NA, nrow = 1, ncol = 2))
names(unalikeabilityData1) <- c("non-tailed", "tailed")
inputFile <- read.table(paste0(filePath, "nonTailedReversePrimer",
  "NormalisedCountData_normal_amplicons.txt"), header = TRUE,
  sep = "\t", stringsAsFactors = FALSE)
isolates <- read.table(paste0(filePath, "FMDV-5UTR_isolates.txt"),
  header = TRUE, sep = "\t", stringsAsFactors = FALSE)
countData <- dplyr::select(inputFile, contains("FMDV"))
rownames(countData) <- inputFile$id
isolateNames <- as.character(isolates$standardName)
names(isolateNames) <- paste0(isolates$labName, "_nt")
colnames(countData) <- str_replace_all(string = colnames(countData),
  pattern = isolateNames)
countData <- countData[, order(colnames(countData), decreasing = TRUE)]

ompData <- read.table(paste0(filePath, "nonTailedReversePrimerPreparedOMPData",
  "_1aMTarget.txt"), header = TRUE, sep = "\t", stringsAsFactors = FALSE)
ompData <- arrange(ompData, dG_eff, desc(Tm_eff))
affinityOrder <- gsub(pattern = ".*_", replacement = "", x = ompData$id)

biasOrder <- as.data.frame(matrix(data = NA, nrow = nrow(ompData), ncol = 2))
colnames(biasOrder) <- c("id", "bias")
biasOrder$id <- gsub(pattern = ".*_", replacement = "", x = ompData$id)
biasOrder$bias <- 0
biasOrder$bias <- (str_count(str_sub(biasOrder$id, start = 5, end = 5),
  pattern = "G") * 1.30) + (str_count(str_sub(biasOrder$id, start = 5,
  end = 5), pattern = "A") * 1.00)
biasOrder <- biasOrder[order(biasOrder$bias), ]
biasOrder$bias <- biasOrder$bias * ((str_count(str_sub(biasOrder$id, start = 4,
  end = 4), pattern = "T") * 1.25) + (str_count(str_sub(biasOrder$id,
  start = 4, end = 4), pattern = "C") * 1.00))
biasOrder <- biasOrder[order(biasOrder$bias), ]
biasOrder$bias <- biasOrder$bias * ((str_count(str_sub(biasOrder$id, start = 3,
  end = 3), pattern = "G") * 1.30) + (str_count(str_sub(biasOrder$id,
  start = 3, end = 3), pattern = "A") * 1.00))
biasOrder <- biasOrder[order(biasOrder$bias), ]
biasOrder$bias <- biasOrder$bias * ((str_count(str_sub(biasOrder$id, start = 2,
  end = 2), pattern = "T") * 1.25) + (str_count(str_sub(biasOrder$id,
  start = 2, end = 2), pattern = "C") * 1.00))
biasOrder <- biasOrder[order(biasOrder$bias), ]
biasOrder$bias <- biasOrder$bias * ((str_count(str_sub(biasOrder$id, start = 1,
  end = 1), pattern = "T") * 1.25) + (str_count(str_sub(biasOrder$id,
  start = 1, end = 1), pattern = "C") * 1.00))
biasOrder <- arrange(biasOrder, bias)

unalikeabilityData1[, 1] <- unalikeability1(countData = countData)

unalikeabilityData2 <- unalikeability2(countData = countData)
write.table(x = unalikeabilityData2, file = paste0(filePath,
  "nonTailedReversePrimerUnalikeability_normal_amplicons.txt"), sep = "\t",
  row.names = FALSE, col.names = TRUE)

affinityData <- countData[match(affinityOrder, rownames(countData)), ]
pdf(paste0(filePath, "nonTailedReversePrimerHeatMap_normal_affinityOrdered.pdf"),
  family = "Times New Roman", pointsize = 10, width = 8, height = 4)
print(levelplot(as.matrix(affinityData), scales = list(x = list(rot = 90)),
  col.regions = heat.colors, xlab = paste0("non-tailed primer variant\n",
  "(ordered according to binding affinity)"), ylab = "FMDV isolate"))
dev.off()
embed_fonts(paste0(filePath,
  "nonTailedReversePrimerHeatMap_normal_affinityOrdered.pdf"))

biasData <- countData[match(rev(biasOrder$id), rownames(countData)), ]
pdf(paste0(filePath, "nonTailedReversePrimerHeatMap_normal_biasOrdered.pdf"),
  family = "Times New Roman", pointsize = 10, width = 8, height = 4)
print(levelplot(as.matrix(biasData), scales = list(x = list(rot = 90)),
  col.regions = heat.colors, xlab = paste0("non-tailed primer variant\n",
  "(ordered according to synthesis bias)"), ylab = "FMDV isolate"))
dev.off()
embed_fonts(paste0(filePath,
  "nonTailedReversePrimerHeatMap_normal_biasOrdered.pdf"))

# Step 3.2.4: Data from reactions containing tailed forward primers
inputFile <- read.table(paste0(filePath, "tailedReversePrimer",
  "NormalisedCountData_normal_amplicons.txt"), header = TRUE,
  sep = "\t", stringsAsFactors = FALSE)
countData <- dplyr::select(inputFile, contains("FMDV"))
rownames(countData) <- inputFile$id
isolateNames <- as.character(isolates$standardName)
names(isolateNames) <- paste0(isolates$labName, "_t")
colnames(countData) <- str_replace_all(string = colnames(countData),
  pattern = isolateNames)
countData <- countData[, order(colnames(countData), decreasing = TRUE)]

ompData <- read.table(paste0(filePath, "tailedReversePrimerPreparedOMPData",
  "_1aMTarget.txt"), header = TRUE, sep = "\t", stringsAsFactors = FALSE)
ompData <- arrange(ompData, dG_eff, desc(Tm_eff))
affinityOrder <- gsub(pattern = ".*_", replacement = "", x = ompData$id)

unalikeabilityData1[, 2] <- unalikeability1(countData = countData)
write.table(x = unalikeabilityData1, file = paste0(filePath, "reversePrimer",
  "Unalikeability_normal_amplicons.txt"), sep = "\t", row.names = FALSE,
  col.names = TRUE)

unalikeabilityData2 <- unalikeability2(countData = countData)
write.table(x = unalikeabilityData2, file = paste0(filePath,
  "tailedReversePrimerUnalikeability_normal_amplicons.txt"), sep = "\t",
  row.names = FALSE, col.names = TRUE)

affinityData <- countData[match(affinityOrder, rownames(countData)), ]
pdf(paste0(filePath, "tailedReversePrimerHeatMap_normal_affinityOrdered.pdf"),
  family = "Times New Roman", pointsize = 10, width = 8, height = 4)
print(levelplot(as.matrix(affinityData), scales = list(x = list(rot = 90)),
  col.regions = heat.colors, xlab = paste0("tailed primer variant\n",
  "(ordered according to binding affinity)"), ylab = "FMDV isolate"))
dev.off()
embed_fonts(paste0(filePath,
  "tailedReversePrimerHeatMap_normal_affinityOrdered.pdf"))

biasData <- countData[match(rev(biasOrder$id), rownames(countData)), ]
pdf(paste0(filePath, "tailedReversePrimerHeatMap_normal_biasOrdered.pdf"),
  family = "Times New Roman", pointsize = 10, width = 8, height = 4)
print(levelplot(as.matrix(biasData), scales = list(x = list(rot = 90)),
  col.regions = heat.colors, xlab = paste0("tailed primer variant\n",
  "(ordered according to synthesis bias)"), ylab = "FMDV isolate"))
dev.off()
embed_fonts(paste0(filePath,
  "tailedReversePrimerHeatMap_normal_biasOrdered.pdf"))

# Step 3.3: Read CleanAmp dNTP data files containing normalised count data
#           (wide-format), calculate unalikeability coefficient and create
#           heatmap
# Step 3.3.1: Non-tailed forward primer data file
unalikeabilityData1 <- as.data.frame(matrix (data = NA, nrow = 1, ncol = 2))
names(unalikeabilityData1) <- c("non-tailed", "tailed")
inputFile <- read.table(paste0(filePath, "nonTailedForwardPrimer",
  "NormalisedCountData_CleanAmp_amplicons.txt"), header = TRUE,
  sep = "\t", stringsAsFactors = FALSE)
isolates <- read.table(paste0(filePath, "FMDV-5UTR_isolates.txt"),
  header = TRUE, sep = "\t", stringsAsFactors = FALSE)
countData <- dplyr::select(inputFile, contains("FMDV"))
rownames(countData) <- inputFile$id
isolateNames <- as.character(isolates$standardName)
names(isolateNames) <- paste0(isolates$labName, "_nt")
colnames(countData) <- str_replace_all(string = colnames(countData),
  pattern = isolateNames)
countData <- countData[, order(colnames(countData), decreasing = TRUE)]

ompData <- read.table(paste0(filePath, "nonTailedForwardPrimerPreparedOMPData",
  "_1aMTarget.txt"), header = TRUE, sep = "\t", stringsAsFactors = FALSE)
ompData <- arrange(ompData, dG_eff, desc(Tm_eff))
affinityOrder <- gsub(pattern = ".*_", replacement = "", x = ompData$id)

biasOrder <- as.data.frame(matrix(data = NA, nrow = nrow(ompData), ncol = 2))
colnames(biasOrder) <- c("id", "bias")
biasOrder$id <- gsub(pattern = ".*_", replacement = "", x = ompData$id)
biasOrder$bias <- 0
biasOrder$bias <- (str_count(str_sub(biasOrder$id, start = 5, end = 5),
  pattern = "G") * 1.30) + (str_count(str_sub(biasOrder$id, start = 5,
  end = 5), pattern = "A") * 1.00)
biasOrder <- biasOrder[order(biasOrder$bias), ]
biasOrder$bias <- biasOrder$bias * ((str_count(str_sub(biasOrder$id, start = 4,
  end = 4), pattern = "T") * 1.25) + (str_count(str_sub(biasOrder$id,
  start = 4, end = 4), pattern = "C") * 1.00))
biasOrder <- biasOrder[order(biasOrder$bias), ]
biasOrder$bias <- biasOrder$bias * ((str_count(str_sub(biasOrder$id, start = 3,
  end = 3), pattern = "G") * 1.30) + (str_count(str_sub(biasOrder$id,
  start = 3, end = 3), pattern = "A") * 1.00))
biasOrder <- biasOrder[order(biasOrder$bias), ]
biasOrder$bias <- biasOrder$bias * ((str_count(str_sub(biasOrder$id, start = 2,
  end = 2), pattern = "T") * 1.25) + (str_count(str_sub(biasOrder$id,
  start = 2, end = 2), pattern = "C") * 1.00))
biasOrder <- biasOrder[order(biasOrder$bias), ]
biasOrder$bias <- biasOrder$bias * ((str_count(str_sub(biasOrder$id, start = 1,
  end = 1), pattern = "T") * 1.25) + (str_count(str_sub(biasOrder$id,
  start = 1, end = 1), pattern = "C") * 1.00))
biasOrder <- arrange(biasOrder, bias)

unalikeabilityData1[, 1] <- unalikeability1(countData = countData)

unalikeabilityData2 <- unalikeability2(countData = countData)
write.table(x = unalikeabilityData2, file = paste0(filePath,
  "nonTailedForwardPrimerUnalikeability_CleanAmp_amplicons.txt"), sep = "\t",
  row.names = FALSE, col.names = TRUE)

affinityData <- countData[match(affinityOrder, rownames(countData)), ]
pdf(paste0(filePath, "nonTailedForwardPrimerHeatMap_CleanAmp_affinityOrdered.pdf"),
  family = "Times New Roman", pointsize = 10, width = 8, height = 4)
print(levelplot(as.matrix(affinityData), scales = list(x = list(rot = 90)),
  col.regions = heat.colors, xlab = paste0("non-tailed primer variant\n",
  "(ordered according to binding affinity)"), ylab = "FMDV isolate"))
dev.off()
embed_fonts(paste0(filePath,
  "nonTailedForwardPrimerHeatMap_CleanAmp_affinityOrdered.pdf"))

biasData <- countData[match(rev(biasOrder$id), rownames(countData)), ]
pdf(paste0(filePath, "nonTailedForwardPrimerHeatMap_CleanAmp_biasOrdered.pdf"),
  family = "Times New Roman", pointsize = 10, width = 8, height = 4)
print(levelplot(as.matrix(biasData), scales = list(x = list(rot = 90)),
  col.regions = heat.colors, xlab = paste0("non-tailed primer variant\n",
  "(ordered according to synthesis bias)"), ylab = "FMDV isolate"))
dev.off()
embed_fonts(paste0(filePath,
  "nonTailedForwardPrimerHeatMap_CleanAmp_biasOrdered.pdf"))

# Step 3.3.2: Data from reactions containing tailed forward primers
inputFile <- read.table(paste0(filePath, "tailedForwardPrimer",
  "NormalisedCountData_CleanAmp_amplicons.txt"), header = TRUE,
  sep = "\t", stringsAsFactors = FALSE)
countData <- dplyr::select(inputFile, contains("FMDV"))
rownames(countData) <- inputFile$id
isolateNames <- as.character(isolates$standardName)
names(isolateNames) <- paste0(isolates$labName, "_t")
colnames(countData) <- str_replace_all(string = colnames(countData),
  pattern = isolateNames)
countData <- countData[, order(colnames(countData), decreasing = TRUE)]

ompData <- read.table(paste0(filePath, "tailedForwardPrimerPreparedOMPData",
  "_1aMTarget.txt"), header = TRUE, sep = "\t", stringsAsFactors = FALSE)
ompData <- arrange(ompData, dG_eff, desc(Tm_eff))
affinityOrder <- gsub(pattern = ".*_", replacement = "", x = ompData$id)

unalikeabilityData1[, 2] <- unalikeability1(countData = countData)
write.table(x = unalikeabilityData1, file = paste0(filePath, "forwardPrimer",
  "Unalikeability_CleanAmp_amplicons.txt"), sep = "\t", row.names = FALSE,
  col.names = TRUE)

unalikeabilityData2 <- unalikeability2(countData = countData)
write.table(x = unalikeabilityData2, file = paste0(filePath,
  "tailedForwardPrimerUnalikeability_CleanAmp_amplicons.txt"), sep = "\t",
  row.names = FALSE, col.names = TRUE)

affinityData <- countData[match(affinityOrder, rownames(countData)), ]
pdf(paste0(filePath, "tailedForwardPrimerHeatMap_CleanAmp_affinityOrdered.pdf"),
  family = "Times New Roman", pointsize = 10, width = 8, height = 4)
print(levelplot(as.matrix(affinityData), scales = list(x = list(rot = 90)),
  col.regions = heat.colors, xlab = paste0("tailed primer variant\n",
  "(ordered according to binding affinity)"), ylab = "FMDV isolate"))
dev.off()
embed_fonts(paste0(filePath,
  "tailedForwardPrimerHeatMap_CleanAmp_affinityOrdered.pdf"))

biasData <- countData[match(rev(biasOrder$id), rownames(countData)), ]
pdf(paste0(filePath, "tailedForwardPrimerHeatMap_CleanAmp_biasOrdered.pdf"),
  family = "Times New Roman", pointsize = 10, width = 8, height = 4)
print(levelplot(as.matrix(biasData), scales = list(x = list(rot = 90)),
  col.regions = heat.colors, xlab = paste0("tailed primer variant\n",
  "(ordered according to synthesis bias)"), ylab = "FMDV isolate"))
dev.off()
embed_fonts(paste0(filePath,
  "tailedForwardPrimerHeatMap_CleanAmp_biasOrdered.pdf"))

# Step 3.3.3: Non-tailed reverse primer data file
unalikeabilityData1 <- as.data.frame(matrix (data = NA, nrow = 1, ncol = 2))
names(unalikeabilityData1) <- c("non-tailed", "tailed")
inputFile <- read.table(paste0(filePath, "nonTailedReversePrimer",
  "NormalisedCountData_CleanAmp_amplicons.txt"), header = TRUE,
  sep = "\t", stringsAsFactors = FALSE)
isolates <- read.table(paste0(filePath, "FMDV-5UTR_isolates.txt"),
  header = TRUE, sep = "\t", stringsAsFactors = FALSE)
countData <- dplyr::select(inputFile, contains("FMDV"))
rownames(countData) <- inputFile$id
isolateNames <- as.character(isolates$standardName)
names(isolateNames) <- paste0(isolates$labName, "_nt")
colnames(countData) <- str_replace_all(string = colnames(countData),
  pattern = isolateNames)
countData <- countData[, order(colnames(countData), decreasing = TRUE)]

ompData <- read.table(paste0(filePath, "nonTailedReversePrimerPreparedOMPData",
  "_1aMTarget.txt"), header = TRUE, sep = "\t", stringsAsFactors = FALSE)
ompData <- arrange(ompData, dG_eff, desc(Tm_eff))
affinityOrder <- gsub(pattern = ".*_", replacement = "", x = ompData$id)

biasOrder <- as.data.frame(matrix(data = NA, nrow = nrow(ompData), ncol = 2))
colnames(biasOrder) <- c("id", "bias")
biasOrder$id <- gsub(pattern = ".*_", replacement = "", x = ompData$id)
biasOrder$bias <- 0
biasOrder$bias <- (str_count(str_sub(biasOrder$id, start = 5, end = 5),
  pattern = "G") * 1.30) + (str_count(str_sub(biasOrder$id, start = 5,
  end = 5), pattern = "A") * 1.00)
biasOrder <- biasOrder[order(biasOrder$bias), ]
biasOrder$bias <- biasOrder$bias * ((str_count(str_sub(biasOrder$id, start = 4,
  end = 4), pattern = "T") * 1.25) + (str_count(str_sub(biasOrder$id,
  start = 4, end = 4), pattern = "C") * 1.00))
biasOrder <- biasOrder[order(biasOrder$bias), ]
biasOrder$bias <- biasOrder$bias * ((str_count(str_sub(biasOrder$id, start = 3,
  end = 3), pattern = "G") * 1.30) + (str_count(str_sub(biasOrder$id,
  start = 3, end = 3), pattern = "A") * 1.00))
biasOrder <- biasOrder[order(biasOrder$bias), ]
biasOrder$bias <- biasOrder$bias * ((str_count(str_sub(biasOrder$id, start = 2,
  end = 2), pattern = "T") * 1.25) + (str_count(str_sub(biasOrder$id,
  start = 2, end = 2), pattern = "C") * 1.00))
biasOrder <- biasOrder[order(biasOrder$bias), ]
biasOrder$bias <- biasOrder$bias * ((str_count(str_sub(biasOrder$id, start = 1,
  end = 1), pattern = "T") * 1.25) + (str_count(str_sub(biasOrder$id,
  start = 1, end = 1), pattern = "C") * 1.00))
biasOrder <- arrange(biasOrder, bias)

unalikeabilityData1[, 1] <- unalikeability1(countData = countData)

unalikeabilityData2 <- unalikeability2(countData = countData)
write.table(x = unalikeabilityData2, file = paste0(filePath,
  "nonTailedReversePrimerUnalikeability_CleanAmp_amplicons.txt"), sep = "\t",
  row.names = FALSE, col.names = TRUE)

affinityData <- countData[match(affinityOrder, rownames(countData)), ]
pdf(paste0(filePath, "nonTailedReversePrimerHeatMap_CleanAmp_affinityOrdered.pdf"),
  family = "Times New Roman", pointsize = 10, width = 8, height = 4)
print(levelplot(as.matrix(affinityData), scales = list(x = list(rot = 90)),
  col.regions = heat.colors, xlab = paste0("non-tailed primer variant\n",
  "(ordered according to binding affinity)"), ylab = "FMDV isolate"))
dev.off()
embed_fonts(paste0(filePath,
  "nonTailedReversePrimerHeatMap_CleanAmp_affinityOrdered.pdf"))

biasData <- countData[match(rev(biasOrder$id), rownames(countData)), ]
pdf(paste0(filePath, "nonTailedReversePrimerHeatMap_CleanAmp_biasOrdered.pdf"),
  family = "Times New Roman", pointsize = 10, width = 8, height = 4)
print(levelplot(as.matrix(biasData), scales = list(x = list(rot = 90)),
  col.regions = heat.colors, xlab = paste0("non-tailed primer variant\n",
  "(ordered according to synthesis bias)"), ylab = "FMDV isolate"))
dev.off()
embed_fonts(paste0(filePath,
  "nonTailedReversePrimerHeatMap_CleanAmp_biasOrdered.pdf"))

# Step 3.3.4: Data from reactions containing tailed forward primers
inputFile <- read.table(paste0(filePath, "tailedReversePrimer",
  "NormalisedCountData_CleanAmp_amplicons.txt"), header = TRUE,
  sep = "\t", stringsAsFactors = FALSE)
countData <- dplyr::select(inputFile, contains("FMDV"))
rownames(countData) <- inputFile$id
isolateNames <- as.character(isolates$standardName)
names(isolateNames) <- paste0(isolates$labName, "_t")
colnames(countData) <- str_replace_all(string = colnames(countData),
  pattern = isolateNames)
countData <- countData[, order(colnames(countData), decreasing = TRUE)]

ompData <- read.table(paste0(filePath, "tailedReversePrimerPreparedOMPData",
  "_1aMTarget.txt"), header = TRUE, sep = "\t", stringsAsFactors = FALSE)
ompData <- arrange(ompData, dG_eff, desc(Tm_eff))
affinityOrder <- gsub(pattern = ".*_", replacement = "", x = ompData$id)

unalikeabilityData1[, 2] <- unalikeability1(countData = countData)
write.table(x = unalikeabilityData1, file = paste0(filePath, "reversePrimer",
  "Unalikeability_CleanAmp_amplicons.txt"), sep = "\t", row.names = FALSE,
  col.names = TRUE)

unalikeabilityData2 <- unalikeability2(countData = countData)
write.table(x = unalikeabilityData2, file = paste0(filePath,
  "tailedReversePrimerUnalikeability_CleanAmp_amplicons.txt"), sep = "\t",
  row.names = FALSE, col.names = TRUE)

affinityData <- countData[match(affinityOrder, rownames(countData)), ]
pdf(paste0(filePath, "tailedReversePrimerHeatMap_CleanAmp_affinityOrdered.pdf"),
  family = "Times New Roman", pointsize = 10, width = 8, height = 4)
print(levelplot(as.matrix(affinityData), scales = list(x = list(rot = 90)),
  col.regions = heat.colors, xlab = paste0("tailed primer variant\n",
  "(ordered according to binding affinity)"), ylab = "FMDV isolate"))
dev.off()
embed_fonts(paste0(filePath,
  "tailedReversePrimerHeatMap_CleanAmp_affinityOrdered.pdf"))

biasData <- countData[match(rev(biasOrder$id), rownames(countData)), ]
pdf(paste0(filePath, "tailedReversePrimerHeatMap_CleanAmp_biasOrdered.pdf"),
  family = "Times New Roman", pointsize = 10, width = 8, height = 4)
print(levelplot(as.matrix(biasData), scales = list(x = list(rot = 90)),
  col.regions = heat.colors, xlab = paste0("tailed primer variant\n",
  "(ordered according to synthesis bias)"), ylab = "FMDV isolate"))
dev.off()
embed_fonts(paste0(filePath,
  "tailedReversePrimerHeatMap_CleanAmp_biasOrdered.pdf"))


###############################################################################
# R SCRIPTS USED TO ANALYSE ARTEFACTS                                           #
###############################################################################
# Step 1: Load required packages, define helper function and set varaibles
library(Biostrings)
library(Rsamtools)
library(stringr)

scoreInterval <- function(n, p, z = 1.96, cc = TRUE){
  out <- list()
  q <- 1-p
  zsq <- z^2
  denom <- (2 * (n + zsq))
  if(cc){ 
  numl <- (2 * n * p) + zsq - 1 - (z * sqrt(zsq - 2 - (1 / n) +
    4 * p * ((n * q) +1)))
  numu <- (2 * n * p) + zsq + 1 + (z * sqrt(zsq + 2 - (1 / n) +
    4 * p * ((n * q) - 1)))
  out$lb <- numl / denom
  out$ub <- numu / denom
  if (p == 1) out$ub <- 1
  if (p == 0) out$lb <- 0
  } else {
  out$lb <- ((2 * n * p) + zsq - (z * sqrt(zsq +
    (4 * n * p * q)))) / denom
  out$ub <- ((2 * n * p) + zsq + (z * sqrt(zsq +
    (4 * n * p * q)))) / denom
  }
  out
}

inputPath <- paste0("C:\\data_analysis\\HTS\\artefacts\\")
outputPath <- paste0("C:\\data_analysis\\HTS\\artefacts\\summary\\")
artefactsName <- c("FMDV-3_C1_usearchSmallArtefacts",
  "FMDV-3_C2_usearchSmallArtefacts", "FMDV-3_C3_usearchSmallArtefacts",
  "FMDV-3_C4_usearchSmallArtefacts", "FMDV-5_C1_usearchSmallArtefacts",
  "FMDV-5_C2_usearchSmallArtefacts", "FMDV-5_C3_usearchSmallArtefacts",
  "FMDV-5_C4_usearchSmallArtefacts", "FMDV-25_C1_usearchSmallArtefacts",
  "FMDV-25_C2_usearchSmallArtefacts", "FMDV-25_C3_usearchSmallArtefacts",
  "FMDV-25_C4_usearchSmallArtefacts", "FMDV-26_C1_usearchSmallArtefacts",
  "FMDV-26_C2_usearchSmallArtefacts", "FMDV-26_C3_usearchSmallArtefacts",
  "FMDV-26_C4_usearchSmallArtefacts", "FMDV-31_C1_usearchSmallArtefacts",
  "FMDV-31_C2_usearchSmallArtefacts", "FMDV-31_C3_usearchSmallArtefacts",
  "FMDV-31_C4_usearchSmallArtefacts", "FMDV-40_C1_usearchSmallArtefacts",
  "FMDV-40_C2_usearchSmallArtefacts", "FMDV-40_C3_usearchSmallArtefacts",
  "FMDV-40_C4_usearchSmallArtefacts", "FMDV-51_C1_usearchSmallArtefacts",
  "FMDV-51_C2_usearchSmallArtefacts", "FMDV-51_C3_usearchSmallArtefacts",
  "FMDV-51_C4_usearchSmallArtefacts", "FMDV-Botswana_C1_usearchSmallArtefacts",
  "FMDV-Botswana_C2_usearchSmallArtefacts", "FMDV-Botswana_C3_usearchSmallArtefacts",
  "FMDV-Botswana_C4_usearchSmallArtefacts", "FMDV-BUL32_C1_usearchSmallArtefacts",
  "FMDV-BUL32_C2_usearchSmallArtefacts", "FMDV-BUL32_C3_usearchSmallArtefacts",
  "FMDV-BUL32_C4_usearchSmallArtefacts", "FMDV-IND258_C1_usearchSmallArtefacts",
  "FMDV-IND258_C2_usearchSmallArtefacts", "FMDV-IND258_C3_usearchSmallArtefacts",
  "FMDV-IND258_C4_usearchSmallArtefacts", "FMDV-O1Brugge_C1_usearchSmallArtefacts",
  "FMDV-O1Brugge_C2_usearchSmallArtefacts", "FMDV-O1Brugge_C3_usearchSmallArtefacts",
  "FMDV-O1Brugge_C4_usearchSmallArtefacts", "FMDV-Openghu_C1_usearchSmallArtefacts",
  "FMDV-Openghu_C2_usearchSmallArtefacts", "FMDV-Openghu_C3_usearchSmallArtefacts",
  "FMDV-Openghu_C4_usearchSmallArtefacts")
forwardReversePrimerName <- "FMDV-5UTR_forwardReversePrimerEnds"
forwardPrimerName <- "FMDV-5UTR_forwardPrimerEnds"
reversePrimerName <- "FMDV-5UTR_reversePrimerEnds"
noPrimerAmpliconQueries <- "FMDV-5UTR_noPrimerAmplicons"
nonTailedAmpliconQueries <- "FMDV-5UTR_nonTailedAmplicons"
tailedAmpliconQueries <- "FMDV-5UTR_tailedAmplicons"
outputData <- data.frame(matrix(data = NA, nrow = length(artefactsName),
  ncol = 6))
colnames(outputData) <- c("library", "forward/forward", "reverse/reverse",
  "forward/reverse", "others", "total")

for (i in 1:length(artefactsName)) {
  # Step 2: Read .fasta files containing small artefact sequences
  outputData$library[i] <- str_extract(string = artefactsName[i],
    pattern = "([^_]*_[^_]*)")
  rawSequences <- readDNAStringSet(filepath = paste0(inputPath,
    artefactsName[i], ".fasta"), format = "fasta", use.names = TRUE)

  # Step 3: Remove remaining partial amplicons from raw sequences
  subjects <- paste0(inputPath, artefactsName[i], ".fasta")
  queries <- paste0(inputPath, noPrimerAmpliconQueries, ".fasta")
  artefacts <- paste0(outputPath, paste0(str_extract(string = artefactsName[i],
    pattern = "([^_]*_[^_]*)"), "_artefacts.fasta"))
  usearchCommand <- paste0("usearch -usearch_global \"", subjects, "\" -db \"",
    queries, "\" -strand both -id 0.90 -target_cov 0.90 -notmatched \"",
    artefacts, "\"")
  system(usearchCommand)
  artefactSequences <- readDNAStringSet(filepath = artefacts, format = "fasta",
    use.names = TRUE)

  # Step 4: Select artefacts with forward primers on both ends based on last
  #         12 nucleotides of the forward primer
  artefacts <- paste0(outputPath, str_extract(string = artefactsName[i],
    pattern = "([^_]*_[^_]*)"), "_artefacts.fasta")
  primers <- paste0(inputPath, forwardPrimerName, ".fasta")
  hits <- paste0(outputPath, str_extract(string = artefactsName[i],
    pattern = "([^_]*_[^_]*)"), "_forwardPrimerArtefacts.txt")
  forwardArtefacts <- paste0(outputPath, str_extract(string = artefactsName[i],
    pattern = "([^_]*_[^_]*)"), "_forwardPrimerArtefacts.fasta")
  if (!(file.info(artefacts)$size == 0)) {
    usearchCommand <- paste0("usearch -search_pcr \"", artefacts, "\" -db \"",
      primers, "\" -strand both -maxdiffs 0 -minamp 10 -maxamp 250 -pcrout \"",
      hits, "\"")
    system(usearchCommand)
  }
  if (file.exists(hits) && !(file.info(hits)$size == 0)) {
    forwardHits <- read.table(hits, header = FALSE, sep = "\t",
      stringsAsFactors = FALSE)
    indexFa(artefacts)
    fastaReference <- FaFile(artefacts)
    fastaScan <- scanFaIndex(artefacts)
    forwardIds <- c(which(seqnames(fastaScan) %in% unique(forwardHits[, 1])))
    forwardArtefactSequences <- getSeq(fastaReference, fastaScan[forwardIds])
    outputData$`forward/forward`[i] <- length(forwardArtefactSequences)
    writeXStringSet(x = forwardArtefactSequences, filepath = forwardArtefacts,
      append = FALSE, compress = FALSE, format = "fasta")
  } else {
    outputData$`forward/forward`[i] <- 0
  }

  # Step 5: Select artefacts with reverse primers on both ends based on last
  #         12 nucleotides of the reverse primer
  primers <- paste0(inputPath, reversePrimerName, ".fasta")
  hits <- paste0(outputPath, str_extract(string = artefactsName[i],
    pattern = "([^_]*_[^_]*)"), "_reversePrimerArtefacts.txt")
  reverseArtefacts <- paste0(outputPath, str_extract(string = artefactsName[i],
    pattern = "([^_]*_[^_]*)"), "_reversePrimerArtefacts.fasta")
  if (!(file.info(artefacts)$size == 0)) {
    usearchCommand <- paste0("usearch -search_pcr \"", artefacts, "\" -db \"",
      primers, "\" -strand both -maxdiffs 0 -minamp 10 -maxamp 250 -pcrout \"",
      hits, "\"")
    system(usearchCommand)
  }
  if (file.exists(hits) && !(file.info(hits)$size == 0)) {
    reverseHits <- read.table(hits, header = FALSE, sep = "\t",
      stringsAsFactors = FALSE)
    if (!(file.exists(paste0(artefacts, ".fai")))) {
      indexFa(artefacts)
      fastaReference <- FaFile(artefacts)
      fastaScan <- scanFaIndex(artefacts)
    }
    reverseIds <- c(which(seqnames(fastaScan) %in% unique(reverseHits[, 1])))
    reverseArtefactSequences <- getSeq(fastaReference, fastaScan[reverseIds])
    outputData$`reverse/reverse`[i] <- length(reverseArtefactSequences)
    writeXStringSet(x = reverseArtefactSequences, filepath = reverseArtefacts,
      append = FALSE, compress = FALSE, format = "fasta")
  } else {
    outputData$`reverse/reverse`[i] <- 0
  }

  # Step 6: Select artefacts with forward/reverse primers on ends based on last
  #         12 nucleotides of the forward and reverse primers
  primers <- paste0(inputPath, forwardReversePrimerName, ".fasta")
  hits <- paste0(outputPath, str_extract(string = artefactsName[i],
    pattern = "([^_]*_[^_]*)"), "_forwardReversePrimerArtefacts.txt")
  forwardReverseArtefacts <- paste0(outputPath,
    str_extract(string = artefactsName[i], pattern = "([^_]*_[^_]*)"),
    "_forwardReversePrimerArtefacts.fasta")
  if (!(file.info(artefacts)$size == 0)) {
    usearchCommand <- paste0("usearch -search_pcr \"", artefacts, "\" -db \"",
      primers, "\" -strand both -maxdiffs 0 -minamp 10 -maxamp 250 -pcrout \"",
      hits, "\"")
    system(usearchCommand)
  }
  if (file.exists(hits) && !(file.info(hits)$size == 0)) {
    forwardReverseHits <- read.table(hits, header = FALSE, sep = "\t",
      stringsAsFactors = FALSE)
    if (!(file.exists(paste0(artefacts, ".fai")))) {
      indexFa(artefacts)
      fastaReference <- FaFile(artefacts)
      fastaScan <- scanFaIndex(artefacts)
    }
    forwardReverseIds <- c(which(seqnames(fastaScan) %in%
      unique(forwardReverseHits[, 1])))
    if (!(outputData$'forward/forward'[i] == 0)) {
      forwardReverseIds <- c(which(!(forwardReverseIds %in% forwardIds)))
    }
    if (!(outputData$'reverse/reverse'[i] == 0)) {
      forwardReverseIds <- c(which(!(forwardReverseIds %in% reverseIds)))
    }
    forwardReverseArtefactSequences <- getSeq(fastaReference,
      fastaScan[forwardReverseIds])
    outputData$`forward/reverse`[i] <- length(forwardReverseArtefactSequences)
    writeXStringSet(x = forwardReverseArtefactSequences,
      filepath = forwardReverseArtefacts, append = FALSE, compress = FALSE,
      format = "fasta")
  } else {
    outputData$`forward/reverse`[i] <- 0
  } 

  # Step 7: Remove contaminant sequences from remaining artefact sequences
  if (!(file.exists(paste0(artefacts, ".fai")))) {
      indexFa(artefacts)
      fastaReference <- FaFile(artefacts)
      fastaScan <- scanFaIndex(artefacts)
    }
  remainingArtefacts <- paste0(outputPath, "remainingArtefacts.fasta")
  remainingIds <- c(1:length(fastaScan))
  if (!(outputData$'forward/forward'[i] == 0)) {
    remainingIds <- c(which(!(remainingIds %in% forwardIds)))
  }
  if (!(outputData$'reverse/reverse'[i] == 0)) {
    remainingIds <- c(which(!(remainingIds %in% reverseIds)))
  }
  if (!(outputData$'forward/reverse'[i] == 0)) {
    remainingIds <- c(which(!(remainingIds %in% forwardReverseIds)))
  }
  remainingArtefactSequences <- getSeq(fastaReference,
    fastaScan[remainingIds])
  writeXStringSet(x = remainingArtefactSequences,
    filepath = remainingArtefacts, append = FALSE, compress = FALSE,
    format = "fasta")
  
  condition <- gsub(".*_(.*)_.*", "\\1", artefactsName[i])
  if (condition == "C1" | condition == "C3") {
    queries <- paste0(inputPath, nonTailedAmpliconQueries, ".fasta")
  } else {
    queries <- paste0(inputPath, tailedAmpliconQueries, ".fasta")
  }
  contaminants <- paste0(outputPath, paste0(str_extract(
    string = artefactsName[i], pattern = "([^_]*_[^_]*)"),
    "_contaminants.fasta"))
  otherArtefacts <- paste0(outputPath, str_extract(string = artefactsName[i],
    pattern = "([^_]*_[^_]*)"), "_otherArtefacts.fasta")
  usearchCommand <- paste0("usearch -usearch_global \"", remainingArtefacts,
    "\" -db \"", queries, "\" -strand both -id 0.50 -target_cov 0.15 ",
    "-notmatched \"", contaminants, "\" -matched \"", otherArtefacts, "\"")
  system(usearchCommand)
  if (file.exists(otherArtefacts) && !(file.info(otherArtefacts)$size == 0)) {
    otherArtefactSequences <- readDNAStringSet(filepath =
      otherArtefacts, format = "fasta", use.names = TRUE)
    outputData$others[i] <- length(otherArtefactSequences)
  } else {
    outputData$others[i] <- 0
  }
  outputData$total[i] <- sum(outputData[i, 2:5])

  # Step 8: Remove temporary fasta files
  file.remove(remainingArtefacts)
}

# Step 9: Prepare summary tables
write.table(x = outputData, file = paste0(outputPath, "artefactsAnalysis.txt"),
  sep = "\t", row.names = FALSE)
normalData <- data.frame(matrix(data = NA, nrow = (length(artefactsName) / 2),
  ncol = 7))
colnames(normalData) <- c("library", "tailing", "forward/forward",
  "reverse/reverse", "forward/reverse", "others", "total")
cleanAmpData <- data.frame(matrix(data = NA,
  nrow = (length(artefactsName) / 2), ncol = 7))
colnames(cleanAmpData) <- c("library", "tailing", "forward/forward",
  "reverse/reverse", "forward/reverse", "others", "total")
normalCounter <- 0
cleanAmpCounter <- 0
for (i in 1:nrow(outputData)) {
  library <- gsub("(.*)_.*", "\\1", outputData$library[i])
  condition <- gsub(".*_(.*)", "\\1", outputData$library[i])
  if (condition == "C1") {
    normalCounter <- normalCounter + 1
    normalData$library[normalCounter] <- library
    normalData$tailing[normalCounter] <- "non-tailed"
    total <- outputData$total[i]
    proportion <- outputData$'forward/forward'[i] / total
    interval <- scoreInterval(n = total, p = proportion, z = 1.96, cc = TRUE)
    normalData$'forward/forward'[normalCounter] <- paste0(
      round(x = (100 * proportion), digits = 2), " (", round(x = (100 *
      as.numeric(interval[1])), digits = 2), "-", round(x = (100 *
      as.numeric(interval[2])), digits = 2), ")")
    proportion <- outputData$'reverse/reverse'[i] / total
    interval <- scoreInterval(n = total, p = proportion, z = 1.96, cc = TRUE)
    normalData$'reverse/reverse'[normalCounter] <- paste0(
      round(x = (100 * proportion), digits = 2), " (", round(x = (100 *
      as.numeric(interval[1])), digits = 2), "-", round(x = (100 *
      as.numeric(interval[2])), digits = 2), ")")
    proportion <- outputData$'forward/reverse'[i] / total
    interval <- scoreInterval(n = total, p = proportion, z = 1.96, cc = TRUE)
    normalData$'forward/reverse'[normalCounter] <- paste0(
      round(x = (100 * proportion), digits = 2), " (", round(x = (100 *
      as.numeric(interval[1])), digits = 2), "-", round(x = (100 *
      as.numeric(interval[2])), digits = 2), ")")
    proportion <- outputData$'others'[i] / total
    interval <- scoreInterval(n = total, p = proportion, z = 1.96, cc = TRUE)
    normalData$'others'[normalCounter] <- paste0(
      round(x = (100 * proportion), digits = 2), " (", round(x = (100 *
      as.numeric(interval[1])), digits = 2), "-", round(x = (100 *
      as.numeric(interval[2])), digits = 2), ")")
    normalData$total[normalCounter] <- outputData$total[i]
  } else if (condition == "C2") {
    normalCounter <- normalCounter + 1
    normalData$library[normalCounter] <- library
    normalData$tailing[normalCounter] <- "tailed"
    total <- outputData$total[i]
    proportion <- outputData$'forward/forward'[i] / total
    interval <- scoreInterval(n = total, p = proportion, z = 1.96, cc = TRUE)
    normalData$'forward/forward'[normalCounter] <- paste0(
      round(x = (100 * proportion), digits = 2), " (", round(x = (100 *
      as.numeric(interval[1])), digits = 2), "-", round(x = (100 *
      as.numeric(interval[2])), digits = 2), ")")
    proportion <- outputData$'reverse/reverse'[i] / total
    interval <- scoreInterval(n = total, p = proportion, z = 1.96, cc = TRUE)
    normalData$'reverse/reverse'[normalCounter] <- paste0(
      round(x = (100 * proportion), digits = 2), " (", round(x = (100 *
      as.numeric(interval[1])), digits = 2), "-", round(x = (100 *
      as.numeric(interval[2])), digits = 2), ")")
    proportion <- outputData$'forward/reverse'[i] / total
    interval <- scoreInterval(n = total, p = proportion, z = 1.96, cc = TRUE)
    normalData$'forward/reverse'[normalCounter] <- paste0(
      round(x = (100 * proportion), digits = 2), " (", round(x = (100 *
      as.numeric(interval[1])), digits = 2), "-", round(x = (100 *
      as.numeric(interval[2])), digits = 2), ")")
    proportion <- outputData$'others'[i] / total
    interval <- scoreInterval(n = total, p = proportion, z = 1.96, cc = TRUE)
    normalData$'others'[normalCounter] <- paste0(
      round(x = (100 * proportion), digits = 2), " (", round(x = (100 *
      as.numeric(interval[1])), digits = 2), "-", round(x = (100 *
      as.numeric(interval[2])), digits = 2), ")")
    normalData$total[normalCounter] <- outputData$total[i]
  } else if (condition == "C3") {
    cleanAmpCounter <- cleanAmpCounter + 1
    cleanAmpData$library[cleanAmpCounter] <- library
    cleanAmpData$tailing[cleanAmpCounter] <- "non-tailed"
    total <- outputData$total[i]
    proportion <- outputData$'forward/forward'[i] / total
    interval <- scoreInterval(n = total, p = proportion, z = 1.96, cc = TRUE)
    cleanAmpData$'forward/forward'[cleanAmpCounter] <- paste0(
      round(x = (100 * proportion), digits = 2), " (", round(x = (100 *
      as.numeric(interval[1])), digits = 2), "-", round(x = (100 *
      as.numeric(interval[2])), digits = 2), ")")
    proportion <- outputData$'reverse/reverse'[i] / total
    interval <- scoreInterval(n = total, p = proportion, z = 1.96, cc = TRUE)
    cleanAmpData$'reverse/reverse'[cleanAmpCounter] <- paste0(
      round(x = (100 * proportion), digits = 2), " (", round(x = (100 *
      as.numeric(interval[1])), digits = 2), "-", round(x = (100 *
      as.numeric(interval[2])), digits = 2), ")")
    proportion <- outputData$'forward/reverse'[i] / total
    interval <- scoreInterval(n = total, p = proportion, z = 1.96, cc = TRUE)
    cleanAmpData$'forward/reverse'[cleanAmpCounter] <- paste0(
      round(x = (100 * proportion), digits = 2), " (", round(x = (100 *
      as.numeric(interval[1])), digits = 2), "-", round(x = (100 *
      as.numeric(interval[2])), digits = 2), ")")
    proportion <- outputData$'others'[i] / total
    interval <- scoreInterval(n = total, p = proportion, z = 1.96, cc = TRUE)
    cleanAmpData$'others'[cleanAmpCounter] <- paste0(
      round(x = (100 * proportion), digits = 2), " (", round(x = (100 *
      as.numeric(interval[1])), digits = 2), "-", round(x = (100 *
      as.numeric(interval[2])), digits = 2), ")")
    cleanAmpData$total[cleanAmpCounter] <- outputData$total[i]
  } else if (condition == "C4") {
    cleanAmpCounter <- cleanAmpCounter + 1
    cleanAmpData$library[cleanAmpCounter] <- library
    cleanAmpData$tailing[cleanAmpCounter] <- "tailed"
    total <- outputData$total[i]
    proportion <- outputData$'forward/forward'[i] / total
    interval <- scoreInterval(n = total, p = proportion, z = 1.96, cc = TRUE)
    cleanAmpData$'forward/forward'[cleanAmpCounter] <- paste0(
      round(x = (100 * proportion), digits = 2), " (", round(x = (100 *
      as.numeric(interval[1])), digits = 2), "-", round(x = (100 *
      as.numeric(interval[2])), digits = 2), ")")
    proportion <- outputData$'reverse/reverse'[i] / total
    interval <- scoreInterval(n = total, p = proportion, z = 1.96, cc = TRUE)
    cleanAmpData$'reverse/reverse'[cleanAmpCounter] <- paste0(
      round(x = (100 * proportion), digits = 2), " (", round(x = (100 *
      as.numeric(interval[1])), digits = 2), "-", round(x = (100 *
      as.numeric(interval[2])), digits = 2), ")")
    proportion <- outputData$'forward/reverse'[i] / total
    interval <- scoreInterval(n = total, p = proportion, z = 1.96, cc = TRUE)
    cleanAmpData$'forward/reverse'[cleanAmpCounter] <- paste0(
      round(x = (100 * proportion), digits = 2), " (", round(x = (100 *
      as.numeric(interval[1])), digits = 2), "-", round(x = (100 *
      as.numeric(interval[2])), digits = 2), ")")
    proportion <- outputData$'others'[i] / total
    interval <- scoreInterval(n = total, p = proportion, z = 1.96, cc = TRUE)
    cleanAmpData$'others'[cleanAmpCounter] <- paste0(
      round(x = (100 * proportion), digits = 2), " (", round(x = (100 *
      as.numeric(interval[1])), digits = 2), "-", round(x = (100 *
      as.numeric(interval[2])), digits = 2), ")")
    cleanAmpData$total[cleanAmpCounter] <- outputData$total[i]
  }  
}
write.table(x = normalData, file = paste0(outputPath,
  "normaldNTPArtefactsAnalysis.txt"), sep = "\t", row.names = FALSE)
write.table(x = cleanAmpData, file = paste0(outputPath,
  "cleanAmpdNTPArtefactsAnalysis.txt"), sep = "\t", row.names = FALSE)
